# Supplementary material for: FOXE3 contributes to Peters anomaly through transcriptional regulation of an autophagy-associated protein termed DNAJB1
Source: Nat Commun. 2016 Mar 24;7:10953. doi: 10.1038/ncomms10953 (PMC4820811; doi:10.1038/ncomms10953)
Supplement: Supplementary Data 1 — The list of unique peptides and spectra used for proteins quantification identified in HEK293FT cells expressing the wild type and mutant FOXE3 through the iTRAQ proteome profiling experiment. [file ncomms10953-s2.xlsx]

## Sheet: Supplementary Data 1
Gene Symbol	Gene Name	Entrez Gene ID	Protein Group Accessions	Total Group Spectra	Number of Unique Peptides	Peptide Sequence	Number of Unique Spectra
A2M	alpha-2-macroglobulin	2	66932947	1	1	lPPNVVEESAR	1
AAAS	achalasia, adrenocortical insufficiency, alacrimia	8086	12962937	5	3	sATIVADLSETTIQTPDGEER	2
AAAS	achalasia, adrenocortical insufficiency, alacrimia	8086	12962937	5	3	fAVALLDDSVR	2
AAAS	achalasia, adrenocortical insufficiency, alacrimia	8086	12962937	5	3	iLATTPSAVFR	1
AACS	acetoacetyl-CoA synthetase	65985	31982927	1	1	tGGIVmLGR	1
AAMDC	adipogenesis associated, Mth938 domain containing	28971	34147384	2	1	gVQTLVIGR	2
AAR2	AAR2 splicing factor homolog (S. cerevisiae)	25980	18034690	3	3	eEVDLSPAPESEVEAMR	1
AAR2	AAR2 splicing factor homolog (S. cerevisiae)	25980	18034690	3	3	eEVDLSPAPESEVEAmR	1
AAR2	AAR2 splicing factor homolog (S. cerevisiae)	25980	18034690	3	3	wISLTNFISEATVEk	1
AARS	alanyl-tRNA synthetase	16	109148542	14	9	tITVALADGGRPDNTGR	3
AARS	alanyl-tRNA synthetase	16	109148542	14	9	mALELLTQEFGIPIER	1
AARS	alanyl-tRNA synthetase	16	109148542	14	9	dIINEEEVQFLk	3
AARS	alanyl-tRNA synthetase	16	109148542	14	9	gLVVDMDGFEEER	2
AARS	alanyl-tRNA synthetase	16	109148542	14	9	dVSAQATGk	1
AARS	alanyl-tRNA synthetase	16	109148542	14	9	gSLVAPDR	1
AARS	alanyl-tRNA synthetase	16	109148542	14	9	vMDDLDR	1
AARS	alanyl-tRNA synthetase	16	109148542	14	9	gLVVDmDGFEEER	1
AARS	alanyl-tRNA synthetase	16	109148542	14	9	aSEWVQQVSGLMDGk	1
AARS2	alanyl-tRNA synthetase 2, mitochondrial	57505	38569417	10	9	nSAQIANLVSEDEAAFLASLER	1
AARS2	alanyl-tRNA synthetase 2, mitochondrial	57505	38569417	10	9	qTLGPGTEQQGSHLNPEQLR	1
AARS2	alanyl-tRNA synthetase 2, mitochondrial	57505	38569417	10	9	aGQEDVLFPVAR	1
AARS2	alanyl-tRNA synthetase 2, mitochondrial	57505	38569417	10	9	lLAVTGEQAQQAR	1
AARS2	alanyl-tRNA synthetase 2, mitochondrial	57505	38569417	10	9	gVQLDSAGLER	1
AARS2	alanyl-tRNA synthetase 2, mitochondrial	57505	38569417	10	9	sLDEVYPDPVR	1
AARS2	alanyl-tRNA synthetase 2, mitochondrial	57505	38569417	10	9	tNFYAEQGGQASDR	1
AARS2	alanyl-tRNA synthetase 2, mitochondrial	57505	38569417	10	9	lVPSASVRPR	2
AARS2	alanyl-tRNA synthetase 2, mitochondrial	57505	38569417	10	9	aGGHHNDLEDVGR	1
AASDHPPT	aminoadipate-semialdehyde dehydrogenase-phosphopantetheinyl transferase	60496	20357568	2	2	iGQFVFAR	1
AASDHPPT	aminoadipate-semialdehyde dehydrogenase-phosphopantetheinyl transferase	60496	20357568	2	2	lFLDGEEEkEWAFEESk	1
AASS	aminoadipate-semialdehyde synthase	10157	13027640	1	1	aQEANMGLLDEILk	1
AATF	apoptosis antagonizing transcription factor	26574	7657013	4	3	dLDEEIFDDDDFYHQLLR	2
AATF	apoptosis antagonizing transcription factor	26574	7657013	4	3	nQIALWDQLLEGR	1
AATF	apoptosis antagonizing transcription factor	26574	7657013	4	3	vIDRFDEGEDGEGDFLVVGSIR	1
ABAT	4-aminobutyrate aminotransferase	18	38679946	1	1	nLLLAEVINIIk	1
ABCB1	ATP-binding cassette, sub-family B (MDR/TAP), member 1	5243	42741659	1	1	eIIGVVSQEPVLFATTIAENIR	1
ABCB10	ATP-binding cassette, sub-family B (MDR/TAP), member 10	23456	171184400	2	2	lSSDTALLGR	1
ABCB10	ATP-binding cassette, sub-family B (MDR/TAP), member 10	23456	171184400	2	2	vDHVMQLAR	1
ABCB7	ATP-binding cassette, sub-family B (MDR/TAP), member 7	22	42490749	2	2	lAGLHDAILR	1
ABCB7	ATP-binding cassette, sub-family B (MDR/TAP), member 7	22	42490749	2	2	mPHGYDTQVGER	1
ABCB8	ATP-binding cassette, sub-family B (MDR/TAP), member 8	11194	156105685	1	1	lEASDEEVYTAAR	1
ABCD3	ATP-binding cassette, sub-family D (ALD), member 3	5825	4506341	10	8	eYLDNVQLGHILER	1
ABCD3	ATP-binding cassette, sub-family D (ALD), member 3	5825	4506341	10	8	fDHVPLATPnGDVLIR	1
ABCD3	ATP-binding cassette, sub-family D (ALD), member 3	5825	4506341	10	8	fDHVPLATPNGDVLIR	3
ABCD3	ATP-binding cassette, sub-family D (ALD), member 3	5825	4506341	10	8	vLGELWPLFGGR	1
ABCD3	ATP-binding cassette, sub-family D (ALD), member 3	5825	4506341	10	8	qITEDTVEFGS	1
ABCD3	ATP-binding cassette, sub-family D (ALD), member 3	5825	4506341	10	8	dQVIYPDGR	1
ABCD3	ATP-binding cassette, sub-family D (ALD), member 3	5825	4506341	10	8	gIEGVQVIPLIPGAGEIIIADNIIk	1
ABCD3	ATP-binding cassette, sub-family D (ALD), member 3	5825	4506341	10	8	lAGFTAR	1
ABCE1	ATP-binding cassette, sub-family E (OABP), member 1	6059	108773782	25	14	aDIFMFDEPSSYLDVk	2
ABCE1	ATP-binding cassette, sub-family E (OABP), member 1	6059	108773782	25	14	tAFVVEHDFIMATYLADR	1
ABCE1	ATP-binding cassette, sub-family E (OABP), member 1	6059	108773782	25	14	eGINIFLDGYVPTENLR	3
ABCE1	ATP-binding cassette, sub-family E (OABP), member 1	6059	108773782	25	14	cPFGALSIVNLPSNLEk	1
ABCE1	ATP-binding cassette, sub-family E (OABP), member 1	6059	108773782	25	14	yDDPPDWQEILTYFR	1
ABCE1	ATP-binding cassette, sub-family E (OABP), member 1	6059	108773782	25	14	nTVANSPQTLLAGmNk	4
ABCE1	ATP-binding cassette, sub-family E (OABP), member 1	6059	108773782	25	14	nTVANSPQTLLAGMNk	1
ABCE1	ATP-binding cassette, sub-family E (OABP), member 1	6059	108773782	25	14	vAETANEEEVk	1
ABCE1	ATP-binding cassette, sub-family E (OABP), member 1	6059	108773782	25	14	nVEDLSGGELQR	3
ABCE1	ATP-binding cassette, sub-family E (OABP), member 1	6059	108773782	25	14	fLSQLEITFR	1
ABCE1	ATP-binding cassette, sub-family E (OABP), member 1	6059	108773782	25	14	vIVFDGVPSk	1
ABCE1	ATP-binding cassette, sub-family E (OABP), member 1	6059	108773782	25	14	gTVGSILDR	1
ABCE1	ATP-binding cassette, sub-family E (OABP), member 1	6059	108773782	25	14	iAIVNHDk	3
ABCE1	ATP-binding cassette, sub-family E (OABP), member 1	6059	108773782	25	14	gSELQNYFTk	2
ABCF1	ATP-binding cassette, sub-family F (GCN20), member 1	23	10947135	30	18	tLLIVSHDQGFLDDVcTDIIHLDAQR	1
ABCF1	ATP-binding cassette, sub-family F (GCN20), member 1	23	10947135	30	18	fAALDNEEEDkEEEIIk	4
ABCF1	ATP-binding cassette, sub-family F (GCN20), member 1	23	10947135	30	18	lSVPtSDEEDEVPAPkPR	1
ABCF1	ATP-binding cassette, sub-family F (GCN20), member 1	23	10947135	30	18	nQDEESQEAPELLk	4
ABCF1	ATP-binding cassette, sub-family F (GCN20), member 1	23	10947135	30	18	aANAAENDFSVSQAEMSSR	2
ABCF1	ATP-binding cassette, sub-family F (GCN20), member 1	23	10947135	30	18	tFFEELAVEDk	1
ABCF1	ATP-binding cassette, sub-family F (GCN20), member 1	23	10947135	30	18	iGFFNQQYAEQLR	1
ABCF1	ATP-binding cassette, sub-family F (GCN20), member 1	23	10947135	30	18	lQGQLEQGDDTAAER	2
ABCF1	ATP-binding cassette, sub-family F (GCN20), member 1	23	10947135	30	18	aVSEEQQPALk	1
ABCF1	ATP-binding cassette, sub-family F (GCN20), member 1	23	10947135	30	18	dVDDDGEEk	2
ABCF1	ATP-binding cassette, sub-family F (GCN20), member 1	23	10947135	30	18	nLDFGIDMDSR	1
ABCF1	ATP-binding cassette, sub-family F (GCN20), member 1	23	10947135	30	18	aTGAAAAEAk	2
ABCF1	ATP-binding cassette, sub-family F (GCN20), member 1	23	10947135	30	18	lTPTHGEmR	1
ABCF1	ATP-binding cassette, sub-family F (GCN20), member 1	23	10947135	30	18	vYEELR	2
ABCF1	ATP-binding cassette, sub-family F (GCN20), member 1	23	10947135	30	18	sTLLLLLTGk	1
ABCF1	ATP-binding cassette, sub-family F (GCN20), member 1	23	10947135	30	18	mEETPTEYLQR	2
ABCF1	ATP-binding cassette, sub-family F (GCN20), member 1	23	10947135	30	18	qAMLENASDIk	1
ABCF1	ATP-binding cassette, sub-family F (GCN20), member 1	23	10947135	30	18	aANAAENDFSVSQAEmSSR	1
ABCF2	ATP-binding cassette, sub-family F (GCN20), member 2	10061	27881506	12	7	lIQQVAQEIWVcEk	1
ABCF2	ATP-binding cassette, sub-family F (GCN20), member 2	10061	27881506	12	7	lLTGELLPTDGMIR	2
ABCF2	ATP-binding cassette, sub-family F (GCN20), member 2	10061	27881506	12	7	eLEDFEmk	2
ABCF2	ATP-binding cassette, sub-family F (GCN20), member 2	10061	27881506	12	7	eTTEVDLLTk	3
ABCF2	ATP-binding cassette, sub-family F (GCN20), member 2	10061	27881506	12	7	lEELDADk	2
ABCF2	ATP-binding cassette, sub-family F (GCN20), member 2	10061	27881506	12	7	vALVGPnGAGk	1
ABCF2	ATP-binding cassette, sub-family F (GCN20), member 2	10061	27881506	12	7	tPLHcVMEVDTER	1
ABCF3	ATP-binding cassette, sub-family F (GCN20), member 3	55324	148612853	3	3	tSNPLVLEEASASQAGSR	1
ABCF3	ATP-binding cassette, sub-family F (GCN20), member 3	55324	148612853	3	3	lSVSADLESR	1
ABCF3	ATP-binding cassette, sub-family F (GCN20), member 3	55324	148612853	3	3	vEGGFDQYR	1
ABHD10	abhydrolase domain containing 10	55347	8923001	3	3	aLAIEEFck	1
ABHD10	abhydrolase domain containing 10	55347	8923001	3	3	vLSTDVDVILR	1
ABHD10	abhydrolase domain containing 10	55347	8923001	3	3	fDYSGVGSSDGNSEESTLGk	1
ABHD11	abhydrolase domain containing 11	83451	223941839	1	1	iLAQQTGR	1
ABHD12	abhydrolase domain containing 12	26090	109689718	2	2	eTPPDALILESPFTNIR	1
ABHD12	abhydrolase domain containing 12	26090	109689718	2	2	lYSIAAPAR	1
ABHD14B	abhydrolase domain containing 14B	84836	226443152	2	1	aVAIDLPGLGHSk	2
ABHD16A	abhydrolase domain containing 16A	7920	294660765	1	1	gVALLRPEPLHR	1
ABI1	abl-interactor 1	10006	296011001	2	2	kPIDYTVLDDVGHGVk	1
ABI1	abl-interactor 1	10006	296011001	2	2	kNDDGWYEGVcNR	1
ABI2	abl-interactor 2	10152	109689723	2	1	tLEPVRPPVVPNDYVPSPTR	2
ABLIM1	actin binding LIM protein 1	3983	51173717	1	1	tLSPTPSAEGYQDVR	1
ABT1	activator of basal transcription 1	29777	7019319	3	3	eTDFYLQSVER	1
ABT1	activator of basal transcription 1	29777	7019319	3	3	nLLSAYGEVGR	1
ABT1	activator of basal transcription 1	29777	7019319	3	3	aAAAAGGk	1
ACAA1	acetyl-CoA acyltransferase 1	30	194353979	1	1	iAQFLSDIPETVPLSTVNR	1
ACAA2	acetyl-CoA acyltransferase 2	10449	167614485	8	5	dMDLVEVNEAFAPQYLAVER	1
ACAA2	acetyl-CoA acyltransferase 2	10449	167614485	8	5	aANDAGYFNDEMAPIEVk	1
ACAA2	acetyl-CoA acyltransferase 2	10449	167614485	8	5	tPFGAYGGLLk	1
ACAA2	acetyl-CoA acyltransferase 2	10449	167614485	8	5	iTAHLVHELR	4
ACAA2	acetyl-CoA acyltransferase 2	10449	167614485	8	5	hNFTPLAR	1
ACACA	acetyl-CoA carboxylase alpha	31	38679974	9	8	gQVLPAHTLLNTVDVELIYEGVk	1
ACACA	acetyl-CoA carboxylase alpha	31	38679974	9	8	lLETESFQMNR	1
ACACA	acetyl-CoA carboxylase alpha	31	38679974	9	8	dFTVASPAEFVTR	1
ACACA	acetyl-CoA carboxylase alpha	31	38679974	9	8	dIIVIGNDITYR	1
ACACA	acetyl-CoA carboxylase alpha	31	38679974	9	8	eASFEYLQNEGER	2
ACACA	acetyl-CoA carboxylase alpha	31	38679974	9	8	lLLEDLVk	1
ACACA	acetyl-CoA carboxylase alpha	31	38679974	9	8	tFEDFVR	1
ACACA	acetyl-CoA carboxylase alpha	31	38679974	9	8	rVDPVYIHLAER	1
ACAD11	acyl-CoA dehydrogenase family, member 11	84129	38505218	3	3	nLPDNDNEENLIHGDFR	1
ACAD11	acyl-CoA dehydrogenase family, member 11	84129	38505218	3	3	mAGIAQGVYSR	1
ACAD11	acyl-CoA dehydrogenase family, member 11	84129	38505218	3	3	eATLTIAQYR	1
ACAD9	acyl-CoA dehydrogenase family, member 9	28976	21361497	7	7	iPVENILGEVGDGFk	1
ACAD9	acyl-CoA dehydrogenase family, member 9	28976	21361497	7	7	gIILAGTEEQk	1
ACAD9	acyl-CoA dehydrogenase family, member 9	28976	21361497	7	7	aYIcAHPLDR	1
ACAD9	acyl-CoA dehydrogenase family, member 9	28976	21361497	7	7	vSTVMDTVGR	1
ACAD9	acyl-CoA dehydrogenase family, member 9	28976	21361497	7	7	iLLIFEGTNEILR	1
ACAD9	acyl-CoA dehydrogenase family, member 9	28976	21361497	7	7	tVETLLLR	1
ACAD9	acyl-CoA dehydrogenase family, member 9	28976	21361497	7	7	tEVVDSDGSVk	1
ACADM	acyl-CoA dehydrogenase, C-4 to C-12 straight chain	34	4557231	4	4	vAMGAFDk	1
ACADM	acyl-CoA dehydrogenase, C-4 to C-12 straight chain	34	4557231	4	4	gIVFEDVk	1
ACADM	acyl-CoA dehydrogenase, C-4 to C-12 straight chain	34	4557231	4	4	aAWEVDSGR	1
ACADM	acyl-CoA dehydrogenase, C-4 to C-12 straight chain	34	4557231	4	4	aFTGFIVEADTPGIQIGR	1
ACADS	acyl-CoA dehydrogenase, C-2 to C-3 short chain	35	4557233	1	1	lADMALALESAR	1
ACADSB	acyl-CoA dehydrogenase, short/branched chain	36	4501859	4	4	lFDFQGLQHQVAHVATQLEAAR	1
ACADSB	acyl-CoA dehydrogenase, short/branched chain	36	4501859	4	4	yAIGSLNEGR	1
ACADSB	acyl-CoA dehydrogenase, short/branched chain	36	4501859	4	4	lLTYNAAR	1
ACADSB	acyl-CoA dehydrogenase, short/branched chain	36	4501859	4	4	vPEANILGQIGHGYk	1
ACADVL	acyl-CoA dehydrogenase, very long chain	37	76496475	2	2	gIVNEQFLLQR	1
ACADVL	acyl-CoA dehydrogenase, very long chain	37	76496475	2	2	iTAFVVER	1
ACAT1	acetyl-CoA acetyltransferase 1	38	4557237	10	7	eAYMGNVLQGGEGQAPTR	2
ACAT1	acetyl-CoA acetyltransferase 1	38	4557237	10	7	eAYmGNVLQGGEGQAPTR	1
ACAT1	acetyl-CoA acetyltransferase 1	38	4557237	10	7	dGLTDVYNk	1
ACAT1	acetyl-CoA acetyltransferase 1	38	4557237	10	7	fGNEVIPVTVTVk	2
ACAT1	acetyl-CoA acetyltransferase 1	38	4557237	10	7	lGSIAIQGAIEk	1
ACAT1	acetyl-CoA acetyltransferase 1	38	4557237	10	7	eVVIVSATR	2
ACAT1	acetyl-CoA acetyltransferase 1	38	4557237	10	7	tPIGSFLGSLSLLPATk	1
ACAT2	acetyl-CoA acetyltransferase 2	39	148539872	8	6	aTVAPEDVSEVIFGHVLAAGcGQNPVR	1
ACAT2	acetyl-CoA acetyltransferase 2	39	148539872	8	6	aGHFDkEIVPVLVSTR	1
ACAT2	acetyl-CoA acetyltransferase 2	39	148539872	8	6	eLGLNPEk	2
ACAT2	acetyl-CoA acetyltransferase 2	39	148539872	8	6	vAVLSQNR	1
ACAT2	acetyl-CoA acetyltransferase 2	39	148539872	8	6	eIVPVLVSTR	1
ACAT2	acetyl-CoA acetyltransferase 2	39	148539872	8	6	iLVTLLHTLER	2
ACBD3	acyl-CoA binding domain containing 3	64746	15826852	10	6	eLEPEAAEEALENGPk	1
ACBD3	acyl-CoA binding domain containing 3	64746	15826852	10	6	qQEVVVAGSSLPTSSk	2
ACBD3	acyl-CoA binding domain containing 3	64746	15826852	10	6	iQQDADSVITVGR	2
ACBD3	acyl-CoA binding domain containing 3	64746	15826852	10	6	tHTDSSEk	1
ACBD3	acyl-CoA binding domain containing 3	64746	15826852	10	6	lVALHk	3
ACBD3	acyl-CoA binding domain containing 3	64746	15826852	10	6	gPGASGEQPEPGEAAAGGAAEEAR	1
ACIN1	apoptotic chromatin condensation inducer 1	22985	259906020	25	16	sLIPDIkPLAGQEAVVDLHADDSRIsEDETER	1
ACIN1	apoptotic chromatin condensation inducer 1	22985	259906020	25	16	tGTLVEEAFWIDk	1
ACIN1	apoptotic chromatin condensation inducer 1	22985	259906020	25	16	fLcADYAEQDELDYHR	1
ACIN1	apoptotic chromatin condensation inducer 1	22985	259906020	25	16	gVPAGNSDTEGGQPGR	3
ACIN1	apoptotic chromatin condensation inducer 1	22985	259906020	25	16	tTSPLEEEER	2
ACIN1	apoptotic chromatin condensation inducer 1	22985	259906020	25	16	kPSISITTESLk	2
ACIN1	apoptotic chromatin condensation inducer 1	22985	259906020	25	16	vTLGDTLTR	2
ACIN1	apoptotic chromatin condensation inducer 1	22985	259906020	25	16	iEELALAk	1
ACIN1	apoptotic chromatin condensation inducer 1	22985	259906020	25	16	iSEDETER	1
ACIN1	apoptotic chromatin condensation inducer 1	22985	259906020	25	16	lLDDLFR	4
ACIN1	apoptotic chromatin condensation inducer 1	22985	259906020	25	16	sAQPLPLk	1
ACIN1	apoptotic chromatin condensation inducer 1	22985	259906020	25	16	wGASTATTQk	1
ACIN1	apoptotic chromatin condensation inducer 1	22985	259906020	25	16	lSEGSQPAEEEEDQETPSR	2
ACIN1	apoptotic chromatin condensation inducer 1	22985	259906020	25	16	aAPcIYWLPLTDSQIVQk	1
ACIN1	apoptotic chromatin condensation inducer 1	22985	259906020	25	16	tEEQGIPRPLHPPPPPPVQPPQHPR	1
ACIN1	apoptotic chromatin condensation inducer 1	22985	259906020	25	16	eQEEEEQkER	1
ACLY	ATP citrate lyase	47	38569421	60	32	dEPSVAAmVYPFTGDHk	1
ACLY	ATP citrate lyase	47	38569421	60	32	dEPSVAAMVYPFTGDHk	1
ACLY	ATP citrate lyase	47	38569421	60	32	eEADEYIDIGALnGIFVLGR	2
ACLY	ATP citrate lyase	47	38569421	60	32	eEADEYIDIGALNGIFVLGR	2
ACLY	ATP citrate lyase	47	38569421	60	32	eAYPEEAYIADLDAk	3
ACLY	ATP citrate lyase	47	38569421	60	32	aFDSGIIPMEFVNk	1
ACLY	ATP citrate lyase	47	38569421	60	32	mIVVLGEIGGTEEYk	3
ACLY	ATP citrate lyase	47	38569421	60	32	akPAmPQDSVPSPR	3
ACLY	ATP citrate lyase	47	38569421	60	32	akPAMPQDSVPSPR	2
ACLY	ATP citrate lyase	47	38569421	60	32	sAYDSTMETMNYAQIR	3
ACLY	ATP citrate lyase	47	38569421	60	32	sAYDSTMETmNYAQIR	2
ACLY	ATP citrate lyase	47	38569421	60	32	tTDGVYEGVAIGGDR	3
ACLY	ATP citrate lyase	47	38569421	60	32	dLVSSLTSGLLTIGDR	2
ACLY	ATP citrate lyase	47	38569421	60	32	sGGMSNELNNIISR	2
ACLY	ATP citrate lyase	47	38569421	60	32	aVQGMLDFDYVcSR	1
ACLY	ATP citrate lyase	47	38569421	60	32	vDATADYIck	1
ACLY	ATP citrate lyase	47	38569421	60	32	tIAIIAEGIPEALTR	3
ACLY	ATP citrate lyase	47	38569421	60	32	dGVYVLDLAAk	2
ACLY	ATP citrate lyase	47	38569421	60	32	lYRPGSVAYVSR	2
ACLY	ATP citrate lyase	47	38569421	60	32	fIcTTSAIQNR	1
ACLY	ATP citrate lyase	47	38569421	60	32	vTPDTDWAR	4
ACLY	ATP citrate lyase	47	38569421	60	32	yQDTPGVk	1
ACLY	ATP citrate lyase	47	38569421	60	32	fGGALDAAAk	2
ACLY	ATP citrate lyase	47	38569421	60	32	gGPNYQEGLR	1
ACLY	ATP citrate lyase	47	38569421	60	32	lLVGVDEk	2
ACLY	ATP citrate lyase	47	38569421	60	32	eILIPVFk	2
ACLY	ATP citrate lyase	47	38569421	60	32	aDEVAPAk	1
ACLY	ATP citrate lyase	47	38569421	60	32	lIMGIGHR	2
ACLY	ATP citrate lyase	47	38569421	60	32	sTTLFSR	1
ACLY	ATP citrate lyase	47	38569421	60	32	sGGmSNELNNIISR	1
ACLY	ATP citrate lyase	47	38569421	60	32	iGNTGGmLDNILASk	1
ACLY	ATP citrate lyase	47	38569421	60	32	kPASFmTSIcDER	2
ACO1	aconitase 1, soluble	48	8659555	1	1	qAPQTIHLPSGEILDVFDAAER	1
ACO2	aconitase 2, mitochondrial	50	4501867	15	12	vAMSHFEPNEYIHYDLLEk	1
ACO2	aconitase 2, mitochondrial	50	4501867	15	12	gHLDNISNNLLIGAINIENGk	1
ACO2	aconitase 2, mitochondrial	50	4501867	15	12	dINQEVYNFLATAGAk	1
ACO2	aconitase 2, mitochondrial	50	4501867	15	12	gEFDPGQDTYQHPPk	1
ACO2	aconitase 2, mitochondrial	50	4501867	15	12	iVYGHLDDPASQEIER	2
ACO2	aconitase 2, mitochondrial	50	4501867	15	12	wVVIGDENYGEGSSR	1
ACO2	aconitase 2, mitochondrial	50	4501867	15	12	eDIANLADEFk	2
ACO2	aconitase 2, mitochondrial	50	4501867	15	12	sQFTITPGSEQIR	1
ACO2	aconitase 2, mitochondrial	50	4501867	15	12	lEAPDADELPk	2
ACO2	aconitase 2, mitochondrial	50	4501867	15	12	eHAALEPR	1
ACO2	aconitase 2, mitochondrial	50	4501867	15	12	nTIVTSYNR	1
ACO2	aconitase 2, mitochondrial	50	4501867	15	12	eGWPLDIR	1
ACOT1	acyl-CoA thioesterase 1	641371	81230485	4	4	aESTFLFLVGQDDHNWk	1
ACOT1	acyl-CoA thioesterase 1	641371	81230485	4	4	tPLAVELEVLDGHDPDPGR	1
ACOT1	acyl-CoA thioesterase 1	641371	81230485	4	4	sEFYANEAck	1
ACOT1	acyl-CoA thioesterase 1	641371	81230485	4	4	aDTLGELDLER	1
ACOT13	acyl-CoA thioesterase 13	55856	231567183	4	2	iTLVSAAPGk	3
ACOT13	acyl-CoA thioesterase 13	55856	231567183	4	2	lIAQGR	1
ACOT7	acyl-CoA thioesterase 7	11332	32528286	5	4	iMRPDDANVAGNVHGGTILk	2
ACOT7	acyl-CoA thioesterase 7	11332	32528286	5	4	lMDEVAGIVAAR	1
ACOT7	acyl-CoA thioesterase 7	11332	32528286	5	4	vLEVPPVVYSR	1
ACOT7	acyl-CoA thioesterase 7	11332	32528286	5	4	sLPVPQLVPETEDEk	1
ACOT9	acyl-CoA thioesterase 9	23597	81295404	4	3	dSYIEVLLPLGSEPELR	2
ACOT9	acyl-CoA thioesterase 9	23597	81295404	4	3	tYGESMLYLDGQR	1
ACOT9	acyl-CoA thioesterase 9	23597	81295404	4	3	gPAFVNPLIPESPEEEELFR	1
ACOX1	acyl-CoA oxidase 1, palmitoyl	51	30089972	2	2	eIENMILNDPDFQHEDLNFLTR	1
ACOX1	acyl-CoA oxidase 1, palmitoyl	51	30089972	2	2	sFLVGEAAR	1
ACP1	acid phosphatase 1, soluble	52	4757714	12	5	vDSAATSGYEIGNPPDYR	6
ACP1	acid phosphatase 1, soluble	52	4757714	12	5	eDFATFDYILcMDESNLR	1
ACP1	acid phosphatase 1, soluble	52	4757714	12	5	lVTDQNISENWR	1
ACP1	acid phosphatase 1, soluble	52	4757714	12	5	hGIPMSHVAR	3
ACP1	acid phosphatase 1, soluble	52	4757714	12	5	sPIAEAVFR	1
ACSF3	acyl-CoA synthetase family member 3	197322	187761345	1	1	nVLAPYAVPSELVLVEEIPR	1
ACSL1	acyl-CoA synthetase long-chain family member 1	2180	40807491	2	2	lAQGEYIAPEk	1
ACSL1	acyl-CoA synthetase long-chain family member 1	2180	40807491	2	2	aILEDMVR	1
ACSL3	acyl-CoA synthetase long-chain family member 3	2181	42794752	11	7	iGYSSPQTLADQSSk	1
ACSL3	acyl-CoA synthetase long-chain family member 3	2181	42794752	11	7	nTPLcDSFVFR	1
ACSL3	acyl-CoA synthetase long-chain family member 3	2181	42794752	11	7	vLSEAAISASLEk	1
ACSL3	acyl-CoA synthetase long-chain family member 3	2181	42794752	11	7	aDFFEDENGQR	4
ACSL3	acyl-CoA synthetase long-chain family member 3	2181	42794752	11	7	aDFFEDEnGQR	1
ACSL3	acyl-CoA synthetase long-chain family member 3	2181	42794752	11	7	eLTELAR	2
ACSL3	acyl-CoA synthetase long-chain family member 3	2181	42794752	11	7	nWEEGGYFNTDkPHPR	1
ACSL4	acyl-CoA synthetase long-chain family member 4	2182	4758332	7	7	eAVVHGLNESEASYLITSVELLESk	1
ACSL4	acyl-CoA synthetase long-chain family member 4	2182	4758332	7	7	eILSEENEMQPnGk	1
ACSL4	acyl-CoA synthetase long-chain family member 4	2182	4758332	7	7	gYDAPLcNLLLFk	1
ACSL4	acyl-CoA synthetase long-chain family member 4	2182	4758332	7	7	iGYSSPLTLSDQSSk	1
ACSL4	acyl-CoA synthetase long-chain family member 4	2182	4758332	7	7	aLLGGNVR	1
ACSL4	acyl-CoA synthetase long-chain family member 4	2182	4758332	7	7	tAEDYSVDENGQR	1
ACSL4	acyl-CoA synthetase long-chain family member 4	2182	4758332	7	7	dWQEGGYTINDkPNPR	1
ACSS1	acyl-CoA synthetase short-chain family member 1	84532	358248211	1	1	dSAGDSDVVVQELk	1
ACTA1	actin, alpha 1, skeletal muscle	58	4501881	1	1	ySVWIGGSILASLSTFQQMWITkqEyDEAGPSIVHR	1
ACTB	actin, beta	60	4501885	58	16	dIkEkLcYVALDFEQEMATAASSSSLEk	1
ACTB	actin, beta	60	4501885	58	16	tTGIVMDSGDGVTHTVPIYEGYALPHAILR	7
ACTB	actin, beta	60	4501885	58	16	tTGIVmDSGDGVTHTVPIYEGYALPHAILR	6
ACTB	actin, beta	60	4501885	58	16	lcYVALDFEQEMATAASSSSLEk	3
ACTB	actin, beta	60	4501885	58	16	lcYVALDFEQEmATAASSSSLEk	3
ACTB	actin, beta	60	4501885	58	16	kDLYANTVLSGGTTmYPGIADR	2
ACTB	actin, beta	60	4501885	58	16	dLYANTVLSGGTTmYPGIADR	4
ACTB	actin, beta	60	4501885	58	16	dLYAnTVLSGGTTMYPGIADR	2
ACTB	actin, beta	60	4501885	58	16	dLYANTVLSGGTTMYPGIADR	10
ACTB	actin, beta	60	4501885	58	16	vAPEEHPVLLTEAPLNPkANR	1
ACTB	actin, beta	60	4501885	58	16	vAPEEHPVLLTEAPLnPk	1
ACTB	actin, beta	60	4501885	58	16	vAPEEHPVLLTEAPLNPk	3
ACTB	actin, beta	60	4501885	58	16	qEYDESGPSIVHR	5
ACTB	actin, beta	60	4501885	58	16	gYSFTTTAER	5
ACTB	actin, beta	60	4501885	58	16	cDVDIR	4
ACTB	actin, beta	60	4501885	58	16	kDLYANTVLSGGTTMYPGIADR	1
ACTL6A	actin-like 6A	86	4757718	5	4	dDGSTLMEIDGDk	2
ACTL6A	actin-like 6A	86	4757718	5	4	vDFPTAIGMVVER	1
ACTL6A	actin-like 6A	86	4757718	5	4	lIANNTTVER	1
ACTL6A	actin-like 6A	86	4757718	5	4	nGMVEDWDSFQAILDHTYk	1
ACTN1	actinin, alpha 1	87	194097352	11	9	iDQLEGDHQLIQEALIFDNk	1
ACTN1	actinin, alpha 1	87	194097352	11	9	lLETIDQLYLEYAk	2
ACTN1	actinin, alpha 1	87	194097352	11	9	lVSIGAEEIVDGNVk	1
ACTN1	actinin, alpha 1	87	194097352	11	9	aGTQIENIEEDFR	2
ACTN1	actinin, alpha 1	87	194097352	11	9	gISQEQMNEFR	1
ACTN1	actinin, alpha 1	87	194097352	11	9	rDQALTEEHAR	1
ACTN1	actinin, alpha 1	87	194097352	11	9	dGLGFcALIHR	1
ACTN1	actinin, alpha 1	87	194097352	11	9	lSNRPAFMPSEGR	1
ACTN1	actinin, alpha 1	87	194097352	11	9	icDQWDNLGALTQk	1
ACTN4	actinin, alpha 4	81	12025678	22	17	vEQIAAIAQELNELDYYDSHNVNTR	2
ACTN4	actinin, alpha 4	81	12025678	22	17	vLAVNQENEHLmEDYEk	1
ACTN4	actinin, alpha 4	81	12025678	22	17	iSIEMnGTLEDQLSHLk	1
ACTN4	actinin, alpha 4	81	12025678	22	17	acLISLGYDVENDR	2
ACTN4	actinin, alpha 4	81	12025678	22	17	aGTQIENIDEDFR	1
ACTN4	actinin, alpha 4	81	12025678	22	17	gISQEQMQEFR	1
ACTN4	actinin, alpha 4	81	12025678	22	17	tIQEMQQk	2
ACTN4	actinin, alpha 4	81	12025678	22	17	tIQEmQQk	1
ACTN4	actinin, alpha 4	81	12025678	22	17	dGLAFNALIHR	1
ACTN4	actinin, alpha 4	81	12025678	22	17	eAILAIHk	1
ACTN4	actinin, alpha 4	81	12025678	22	17	tIPWLEDR	2
ACTN4	actinin, alpha 4	81	12025678	22	17	qGEAEFNR	1
ACTN4	actinin, alpha 4	81	12025678	22	17	rDHALLEEQSk	1
ACTN4	actinin, alpha 4	81	12025678	22	17	kAGTQIENIDEDFR	1
ACTN4	actinin, alpha 4	81	12025678	22	17	eTTDTDTADQVIASFk	2
ACTN4	actinin, alpha 4	81	12025678	22	17	mAPYQGPDAVPGALDYk	1
ACTN4	actinin, alpha 4	81	12025678	22	17	mLDAEDIVNTARPDEk	1
ACTR10	actin-related protein 10 homolog (S. cerevisiae)	55860	8923712	4	2	vVIIESVLcPSHFR	1
ACTR10	actin-related protein 10 homolog (S. cerevisiae)	55860	8923712	4	2	hLLVNPR	3
ACTR1A	ARP1 actin-related protein 1 homolog A, centractin alpha (yeast)	10121	5031569	9	5	dQLQTFSEEHPVLLTEAPLNPR	2
ACTR1A	ARP1 actin-related protein 1 homolog A, centractin alpha (yeast)	10121	5031569	9	5	yPMEHGIVk	1
ACTR1A	ARP1 actin-related protein 1 homolog A, centractin alpha (yeast)	10121	5031569	9	5	aGFAGDQIPk	1
ACTR1A	ARP1 actin-related protein 1 homolog A, centractin alpha (yeast)	10121	5031569	9	5	dETLETEk	1
ACTR1A	ARP1 actin-related protein 1 homolog A, centractin alpha (yeast)	10121	5031569	9	5	gLLSIR	4
ACTR2	ARP2 actin-related protein 2 homolog (yeast)	10097	5031571	9	6	lALETTVLVESYTLPDGR	1
ACTR2	ARP2 actin-related protein 2 homolog (yeast)	10097	5031571	9	6	dLMVGDEASELR	3
ACTR2	ARP2 actin-related protein 2 homolog (yeast)	10097	5031571	9	6	dLmVGDEASELR	2
ACTR2	ARP2 actin-related protein 2 homolog (yeast)	10097	5031571	9	6	iEDPPR	1
ACTR2	ARP2 actin-related protein 2 homolog (yeast)	10097	5031571	9	6	gYAFNHSADFETVR	1
ACTR2	ARP2 actin-related protein 2 homolog (yeast)	10097	5031571	9	6	hLWDYTFGPEk	1
ACTR3	ARP3 actin-related protein 3 homolog (yeast)	10096	5031573	9	8	aEPEDHYFLLTEPPLNTPENR	1
ACTR3	ARP3 actin-related protein 3 homolog (yeast)	10096	5031573	9	8	dREVGIPPEQSLETAk	1
ACTR3	ARP3 actin-related protein 3 homolog (yeast)	10096	5031573	9	8	hGIVEDWDLMER	2
ACTR3	ARP3 actin-related protein 3 homolog (yeast)	10096	5031573	9	8	qYTGINAISk	1
ACTR3	ARP3 actin-related protein 3 homolog (yeast)	10096	5031573	9	8	nIVLSGGSTMFR	1
ACTR3	ARP3 actin-related protein 3 homolog (yeast)	10096	5031573	9	8	lSEELSGGR	1
ACTR3	ARP3 actin-related protein 3 homolog (yeast)	10096	5031573	9	8	dYEEIGPSIcR	1
ACTR3	ARP3 actin-related protein 3 homolog (yeast)	10096	5031573	9	8	eFSIDVGYER	1
ACY1	aminoacylase 1	95	312032405	2	1	lHEAVFLR	2
ACYP1	acylphosphatase 1, erythrocyte (common) type	97	4557245	2	1	hMQEWLETR	2
ADAR	adenosine deaminase, RNA-specific	103	70167113	20	15	vENGEGTIPVESSDIVPTWDGIR	1
ADAR	adenosine deaminase, RNA-specific	103	70167113	20	15	tAESQTPTPSATSFFSGk	1
ADAR	adenosine deaminase, RNA-specific	103	70167113	20	15	nTNSVPETAPAAIPETk	1
ADAR	adenosine deaminase, RNA-specific	103	70167113	20	15	yLNTNPVGGLLEYAR	1
ADAR	adenosine deaminase, RNA-specific	103	70167113	20	15	gETVNDcHAEIISR	2
ADAR	adenosine deaminase, RNA-specific	103	70167113	20	15	dINAVLIDMER	2
ADAR	adenosine deaminase, RNA-specific	103	70167113	20	15	aMTILLEEAk	1
ADAR	adenosine deaminase, RNA-specific	103	70167113	20	15	vEnGQEPVIk	1
ADAR	adenosine deaminase, RNA-specific	103	70167113	20	15	vENGQEPVIk	1
ADAR	adenosine deaminase, RNA-specific	103	70167113	20	15	dGSAFEDGLR	2
ADAR	adenosine deaminase, RNA-specific	103	70167113	20	15	gDSLSLk	1
ADAR	adenosine deaminase, RNA-specific	103	70167113	20	15	qEAADAALR	1
ADAR	adenosine deaminase, RNA-specific	103	70167113	20	15	fQVVInGR	1
ADAR	adenosine deaminase, RNA-specific	103	70167113	20	15	mGFTEVTPVTGASLR	2
ADAR	adenosine deaminase, RNA-specific	103	70167113	20	15	dMGYGNWISkPQEEk	2
ADCK3	aarF domain containing kinase 3	56997	34147522	2	2	tLNNDLGPNWR	1
ADCK3	aarF domain containing kinase 3	56997	34147522	2	2	eLALEcDYQR	1
ADD1	adducin 1 (alpha)	118	29826323	4	3	wQIGEQEFEALMR	1
ADD1	adducin 1 (alpha)	118	29826323	4	3	eQNLQDIk	2
ADD1	adducin 1 (alpha)	118	29826323	4	3	gSEENLDEAR	1
ADD3	adducin 3 (gamma)	120	62912453	3	3	vGEIEFEGLMR	1
ADD3	adducin 3 (gamma)	120	62912453	3	3	eQDHIIIIPR	1
ADD3	adducin 3 (gamma)	120	62912453	3	3	iNENDPEYIR	1
ADH5	alcohol dehydrogenase 5 (class III), chi polypeptide	128	71565154	5	4	vDEFVTHNLSFDEINk	1
ADH5	alcohol dehydrogenase 5 (class III), chi polypeptide	128	71565154	5	4	aFELMHSGk	2
ADH5	alcohol dehydrogenase 5 (class III), chi polypeptide	128	71565154	5	4	aALEAcHk	1
ADH5	alcohol dehydrogenase 5 (class III), chi polypeptide	128	71565154	5	4	iDPLAPLDk	1
ADI1	acireductone dioxygenase 1	55256	171460928	6	4	mFYEEHLHLDDEIR	2
ADI1	acireductone dioxygenase 1	55256	171460928	6	4	gDmVTLPAGIYHR	2
ADI1	acireductone dioxygenase 1	55256	171460928	6	4	gDMVTLPAGIYHR	1
ADI1	acireductone dioxygenase 1	55256	171460928	6	4	yILDGSGYFDVR	1
ADK	adenosine kinase	132	320461537	3	3	eIIDTNGAGDAFVGGFLSqLVSDkPLTEcIR	1
ADK	adenosine kinase	132	320461537	3	3	vMPYVDILFGNETEAATFAR	1
ADK	adenosine kinase	132	320461537	3	3	iVIFTQGR	1
ADNP	activity-dependent neuroprotector homeobox	23394	12229217	3	3	iSNDNPEEHVLk	1
ADNP	activity-dependent neuroprotector homeobox	23394	12229217	3	3	sVGQGYSVGQSMR	1
ADNP	activity-dependent neuroprotector homeobox	23394	12229217	3	3	sLPSQQMVNR	1
ADPGK	ADP-dependent glucokinase	83440	31542509	1	1	nDLEEAFIHFMGk	1
ADPRHL2	ADP-ribosylhydrolase like 2	54936	8923417	5	4	iGELLDQASVTR	1
ADPRHL2	ADP-ribosylhydrolase like 2	54936	8923417	5	4	tEALYYTDDTAMAR	2
ADPRHL2	ADP-ribosylhydrolase like 2	54936	8923417	5	4	eAFDEVDMAHR	1
ADPRHL2	ADP-ribosylhydrolase like 2	54936	8923417	5	4	eAFDEVDmAHR	1
ADRBK2	adrenergic, beta, receptor kinase 2	157	148539879	2	2	gEVNAADAFDIGSFDEEDTk	1
ADRBK2	adrenergic, beta, receptor kinase 2	157	148539879	2	2	sLLEGLLQR	1
ADRM1	adhesion regulating molecule 1	11047	28373192	4	3	tSGNVEDDLIIFPDDcEFk	1
ADRM1	adhesion regulating molecule 1	11047	28373192	4	3	sQSAAVTPSSTTSSTR	2
ADRM1	adhesion regulating molecule 1	11047	28373192	4	3	gDVEAFAk	1
ADSL	adenylosuccinate lyase	158	4557269	11	7	qELPFMATENIIMAMVk	1
ADSL	adenylosuccinate lyase	158	4557269	11	7	sNLENIDFk	3
ADSL	adenylosuccinate lyase	158	4557269	11	7	qEGGDNDLIER	1
ADSL	adenylosuccinate lyase	158	4557269	11	7	yASPEmcFVFSDR	1
ADSL	adenylosuccinate lyase	158	4557269	11	7	icTDIR	3
ADSL	adenylosuccinate lyase	158	4557269	11	7	vLSQQAASVVk	1
ADSL	adenylosuccinate lyase	158	4557269	11	7	yASPEMcFVFSDR	1
ADSS	adenylosuccinate synthase	159	34577063	9	6	sIYPTLEIDIEGELQk	1
ADSS	adenylosuccinate synthase	159	34577063	9	6	vVDLLAQDADIVcR	4
ADSS	adenylosuccinate synthase	159	34577063	9	6	lDILDmFTEIk	1
ADSS	adenylosuccinate synthase	159	34577063	9	6	lDILDMFTEIk	1
ADSS	adenylosuccinate synthase	159	34577063	9	6	tLPGWNTDISNAR	1
ADSS	adenylosuccinate synthase	159	34577063	9	6	eSMIQLF	1
AFF4	AF4/FMR2 family, member 4	27125	7656879	1	1	iDLNLLTR	1
AFG3L2	AFG3-like AAA ATPase 2	10939	300192933	4	4	nLETLQQELGIEGENR	1
AFG3L2	AFG3-like AAA ATPase 2	10939	300192933	4	4	vGQISFDLPR	1
AFG3L2	AFG3-like AAA ATPase 2	10939	300192933	4	4	dLFALAR	1
AFG3L2	AFG3-like AAA ATPase 2	10939	300192933	4	4	vSIIPR	1
AGAP3	ArfGAP with GTPase domain, ankyrin repeat and PH domain 3	116988	110227613	1	1	aTPATAPGTSPR	1
AGFG1	ArfGAP with FG repeats 1	3267	206597509	1	1	sQGQQQEk	1
AGK	acylglycerol kinase	55750	8922701	4	4	tDEATFSk	1
AGK	acylglycerol kinase	55750	8922701	4	4	eQPVFAmTGLR	1
AGK	acylglycerol kinase	55750	8922701	4	4	eQPVFAMTGLR	1
AGK	acylglycerol kinase	55750	8922701	4	4	tDYEGQAk	1
AGL	amylo-alpha-1, 6-glucosidase, 4-alpha-glucanotransferase	178	116734849	4	4	nFAEPGSEVYLR	1
AGL	amylo-alpha-1, 6-glucosidase, 4-alpha-glucanotransferase	178	116734849	4	4	iEEVVLEAR	1
AGL	amylo-alpha-1, 6-glucosidase, 4-alpha-glucanotransferase	178	116734849	4	4	kDENSINGTPDITVEIR	1
AGL	amylo-alpha-1, 6-glucosidase, 4-alpha-glucanotransferase	178	116734849	4	4	hmQGIQFR	1
AGPAT1	1-acylglycerol-3-phosphate O-acyltransferase 1	10554	15100175	2	2	tGDAISVMSEVAQTLLTQDVR	1
AGPAT1	1-acylglycerol-3-phosphate O-acyltransferase 1	10554	15100175	2	2	vWVFPEGTR	1
AGPAT6	1-acylglycerol-3-phosphate O-acyltransferase 6	137964	30520329	2	2	dPTSLEEEIk	1
AGPAT6	1-acylglycerol-3-phosphate O-acyltransferase 6	137964	30520329	2	2	eADEDAVQFANR	1
AGPS	alkylglycerone phosphate synthase	8540	4501993	10	10	aSLNPSDTPPSVVNEDFLHDLk	1
AGPS	alkylglycerone phosphate synthase	8540	4501993	10	10	dLALEYYVLGESFETSAPWDR	1
AGPS	alkylglycerone phosphate synthase	8540	4501993	10	10	gFDPNQLSVATLLFEGDR	1
AGPS	alkylglycerone phosphate synthase	8540	4501993	10	10	yGSVAFPNFEQGVAcLR	1
AGPS	alkylglycerone phosphate synthase	8540	4501993	10	10	tIISLDTSQMNR	1
AGPS	alkylglycerone phosphate synthase	8540	4501993	10	10	eYVDPNNIFGNR	1
AGPS	alkylglycerone phosphate synthase	8540	4501993	10	10	eTNISYSQEADDR	1
AGPS	alkylglycerone phosphate synthase	8540	4501993	10	10	fGGLAAGEDNGQR	1
AGPS	alkylglycerone phosphate synthase	8540	4501993	10	10	tIISLDTSQmNR	1
AGPS	alkylglycerone phosphate synthase	8540	4501993	10	10	gFDPNQLSVATLLFEGDREk	1
AGTRAP	angiotensin II receptor-associated protein	57085	93588491	4	3	sAYQTIDSAEAPADPFAVPEGR	2
AGTRAP	angiotensin II receptor-associated protein	57085	93588491	4	3	gGFLGSSQDR	1
AGTRAP	angiotensin II receptor-associated protein	57085	93588491	4	3	vSLTDTGR	1
AHCY	adenosylhomocysteinase	191	9951915	17	11	dGPLNMILDDGGDLTNLIHTk	1
AHCY	adenosylhomocysteinase	191	9951915	17	11	gISEETTTGVHNLYk	3
AHCY	adenosylhomocysteinase	191	9951915	17	11	aLDIAENEMPGLMR	1
AHCY	adenosylhomocysteinase	191	9951915	17	11	aLDIAENEMPGLmR	2
AHCY	adenosylhomocysteinase	191	9951915	17	11	lDEAVAEAHLGk	2
AHCY	adenosylhomocysteinase	191	9951915	17	11	wLNENAVEk	1
AHCY	adenosylhomocysteinase	191	9951915	17	11	vPAINVNDSVTk	2
AHCY	adenosylhomocysteinase	191	9951915	17	11	vAVVAGYGDVGk	2
AHCY	adenosylhomocysteinase	191	9951915	17	11	aGIPVYAWk	1
AHCY	adenosylhomocysteinase	191	9951915	17	11	vADIGLAAWGR	1
AHCY	adenosylhomocysteinase	191	9951915	17	11	iILLAEGR	1
AHCYL1	adenosylhomocysteinase-like 1	10768	336455095	1	1	eIEIAEQDMSALISLR	1
AHNAK	AHNAK nucleoprotein	79026	61743954	15	13	aEASIQAGAGDGEWEESEVk	1
AHNAK	AHNAK nucleoprotein	79026	61743954	15	13	vESDLkGPEVDIEGPEGk	1
AHNAK	AHNAK nucleoprotein	79026	61743954	15	13	vDIEGPDVNIEGPEGk	1
AHNAK	AHNAK nucleoprotein	79026	61743954	15	13	vDIDVPDVNIEGPDAk	1
AHNAK	AHNAK nucleoprotein	79026	61743954	15	13	vDVEVPDVSLEGPEGk	2
AHNAK	AHNAK nucleoprotein	79026	61743954	15	13	vDVDVPDVNIEGPDAk	1
AHNAK	AHNAK nucleoprotein	79026	61743954	15	13	vGIDTPDIDIHGPEGk	1
AHNAK	AHNAK nucleoprotein	79026	61743954	15	13	lDFEGPDAk	1
AHNAK	AHNAK nucleoprotein	79026	61743954	15	13	iSMPDVDLHLk	1
AHNAK	AHNAK nucleoprotein	79026	61743954	15	13	vTAPDVDLHLk	1
AHNAK	AHNAK nucleoprotein	79026	61743954	15	13	gDVDVSLPk	2
AHNAK	AHNAK nucleoprotein	79026	61743954	15	13	eVDVNLPk	1
AHNAK	AHNAK nucleoprotein	79026	61743954	15	13	vDINAPDVDVR	1
AHSA1	AHA1, activator of heat shock 90kDa protein ATPase homolog 1 (yeast)	10598	6912280	17	11	fHMVDGNVSGEFTDLVPEk	1
AHSA1	AHA1, activator of heat shock 90kDa protein ATPase homolog 1 (yeast)	10598	6912280	17	11	vFTTQELVQAFTHAPATLEADR	3
AHSA1	AHA1, activator of heat shock 90kDa protein ATPase homolog 1 (yeast)	10598	6912280	17	11	aDATNVNNWHWTER	1
AHSA1	AHA1, activator of heat shock 90kDa protein ATPase homolog 1 (yeast)	10598	6912280	17	11	dEPDTNLVALMk	1
AHSA1	AHA1, activator of heat shock 90kDa protein ATPase homolog 1 (yeast)	10598	6912280	17	11	eTFLTSPEELYR	1
AHSA1	AHA1, activator of heat shock 90kDa protein ATPase homolog 1 (yeast)	10598	6912280	17	11	eAmGIYISTLk	1
AHSA1	AHA1, activator of heat shock 90kDa protein ATPase homolog 1 (yeast)	10598	6912280	17	11	dASNWSTDk	2
AHSA1	AHA1, activator of heat shock 90kDa protein ATPase homolog 1 (yeast)	10598	6912280	17	11	lDGEASINNR	2
AHSA1	AHA1, activator of heat shock 90kDa protein ATPase homolog 1 (yeast)	10598	6912280	17	11	gIPAPEEER	2
AHSA1	AHA1, activator of heat shock 90kDa protein ATPase homolog 1 (yeast)	10598	6912280	17	11	nGETELcMEGR	2
AHSA1	AHA1, activator of heat shock 90kDa protein ATPase homolog 1 (yeast)	10598	6912280	17	11	nGETELcmEGR	1
AHSG	alpha-2-HS-glycoprotein	197	156523970	1	1	aHYDLR	1
AIFM1	apoptosis-inducing factor, mitochondrion-associated, 1	9131	22202629	12	10	iIkDGEQHEDLNEVAk	1
AIFM1	apoptosis-inducing factor, mitochondrion-associated, 1	9131	22202629	12	10	aALSASEGEEVPQDk	1
AIFM1	apoptosis-inducing factor, mitochondrion-associated, 1	9131	22202629	12	10	dGEQHEDLNEVAk	1
AIFM1	apoptosis-inducing factor, mitochondrion-associated, 1	9131	22202629	12	10	eLWFSDDPNVTk	1
AIFM1	apoptosis-inducing factor, mitochondrion-associated, 1	9131	22202629	12	10	lNDGSQITYEk	2
AIFM1	apoptosis-inducing factor, mitochondrion-associated, 1	9131	22202629	12	10	tGGLEIDSDFGGFR	1
AIFM1	apoptosis-inducing factor, mitochondrion-associated, 1	9131	22202629	12	10	aLGTEVIQLFPEk	2
AIFM1	apoptosis-inducing factor, mitochondrion-associated, 1	9131	22202629	12	10	sATEQSGTGIR	1
AIFM1	apoptosis-inducing factor, mitochondrion-associated, 1	9131	22202629	12	10	sLSAIDR	1
AIFM1	apoptosis-inducing factor, mitochondrion-associated, 1	9131	22202629	12	10	iSGLGLTPEQk	1
AIMP1	aminoacyl tRNA synthetase complex-interacting multifunctional protein 1	9255	45006986	5	4	iEILAPPnGSVPGDR	1
AIMP1	aminoacyl tRNA synthetase complex-interacting multifunctional protein 1	9255	45006986	5	4	qQVSLLk	1
AIMP1	aminoacyl tRNA synthetase complex-interacting multifunctional protein 1	9255	45006986	5	4	aILQATLR	1
AIMP1	aminoacyl tRNA synthetase complex-interacting multifunctional protein 1	9255	45006986	5	4	kHPDADSLYVEEVDVGEIAPR	2
AIMP2	aminoacyl tRNA synthetase complex-interacting multifunctional protein 2	7965	11125770	5	5	fSIQTMcPIEGEGNIAR	1
AIMP2	aminoacyl tRNA synthetase complex-interacting multifunctional protein 2	7965	11125770	5	5	scENLAPFNTALk	1
AIMP2	aminoacyl tRNA synthetase complex-interacting multifunctional protein 2	7965	11125770	5	5	lLcEHFR	1
AIMP2	aminoacyl tRNA synthetase complex-interacting multifunctional protein 2	7965	11125770	5	5	sYGPAPGAGHVQEESNLSLQALESR	1
AIMP2	aminoacyl tRNA synthetase complex-interacting multifunctional protein 2	7965	11125770	5	5	hNAVNATLIDSWVDIAIFQLk	1
AIP	aryl hydrocarbon receptor interacting protein	9049	201860300	7	4	tLHSDDEGTVLDDSR	2
AIP	aryl hydrocarbon receptor interacting protein	9049	201860300	7	4	gELPDFQDGTk	2
AIP	aryl hydrocarbon receptor interacting protein	9049	201860300	7	4	aVPLIHQEGNR	2
AIP	aryl hydrocarbon receptor interacting protein	9049	201860300	7	4	hVVLYPLVAk	1
AK1	adenylate kinase 1	203	4502011	5	4	gQLVPLETVLDMLR	2
AK1	adenylate kinase 1	203	4502011	5	4	aTEPVIAFYEk	1
AK1	adenylate kinase 1	203	4502011	5	4	vDDNEETIk	1
AK1	adenylate kinase 1	203	4502011	5	4	eVQQGEEFER	1
AK2	adenylate kinase 2	204	4502013	21	10	lAENFcVcHLATGDMLR	1
AK2	adenylate kinase 2	204	4502013	21	10	ekLDSVIEFSIPDSLLIR	2
AK2	adenylate kinase 2	204	4502013	21	10	lDSVIEFSIPDSLLIR	3
AK2	adenylate kinase 2	204	4502013	21	10	lVSDEMVVELIEk	1
AK2	adenylate kinase 2	204	4502013	21	10	nGFLLDGFPR	4
AK2	adenylate kinase 2	204	4502013	21	10	dDITGEPLIR	1
AK2	adenylate kinase 2	204	4502013	21	10	aVLLGPPGAGk	6
AK2	adenylate kinase 2	204	4502013	21	10	dLVMFI	1
AK2	adenylate kinase 2	204	4502013	21	10	aMVASGSELGk	1
AK2	adenylate kinase 2	204	4502013	21	10	amVASGSELGk	1
AK3	adenylate kinase 3	50808	315434220	1	1	aVIMGAPGSGk	1
AK6	adenylate kinase 6	102157402	62865612	3	3	eEQLYDGYDEEYDcPILDEDR	1
AK6	adenylate kinase 6	102157402	62865612	3	3	vVDELDNQMR	1
AK6	adenylate kinase 6	102157402	62865612	3	3	tDTNVLYER	1
AKAP1	A kinase (PRKA) anchor protein 1	8165	4502015	6	5	sSSSQVVGPVQEEEYVAEk	1
AKAP1	A kinase (PRKA) anchor protein 1	8165	4502015	6	5	eTGGAEGTGDAVLGEk	2
AKAP1	A kinase (PRKA) anchor protein 1	8165	4502015	6	5	vcQASQLQGQk	1
AKAP1	A kinase (PRKA) anchor protein 1	8165	4502015	6	5	sESSGILPNTTDMR	1
AKAP1	A kinase (PRKA) anchor protein 1	8165	4502015	6	5	gVEGELGNEESLDR	1
AKAP12	A kinase (PRKA) anchor protein 12	9590	21493024	22	19	eQSHAEISPPAESGQAVEEckEEGEEk	1
AKAP12	A kinase (PRKA) anchor protein 12	9590	21493024	22	19	dEIVEIHEENEVASGTQSGGTEAEAVPAQk	1
AKAP12	A kinase (PRKA) anchor protein 12	9590	21493024	22	19	nEDFAAHPGEDAVPTGPDcQAk	2
AKAP12	A kinase (PRKA) anchor protein 12	9590	21493024	22	19	gLAEVQQDGEAEEGATSDGEk	1
AKAP12	A kinase (PRKA) anchor protein 12	9590	21493024	22	19	iQVQSSEASFTLTAAAEEEk	1
AKAP12	A kinase (PRKA) anchor protein 12	9590	21493024	22	19	vkEESQLPGTGGPEDVLQPVQR	1
AKAP12	A kinase (PRKA) anchor protein 12	9590	21493024	22	19	eVIAEEEPPTVTEPLPENR	1
AKAP12	A kinase (PRKA) anchor protein 12	9590	21493024	22	19	sAESPTSPVTSETGSTFk	1
AKAP12	A kinase (PRKA) anchor protein 12	9590	21493024	22	19	sDEVDEQVAcQEVk	2
AKAP12	A kinase (PRKA) anchor protein 12	9590	21493024	22	19	vVGQTTPESFEk	2
AKAP12	A kinase (PRKA) anchor protein 12	9590	21493024	22	19	sVPEDDGHALLAER	1
AKAP12	A kinase (PRKA) anchor protein 12	9590	21493024	22	19	aITPQAQEELQk	1
AKAP12	A kinase (PRKA) anchor protein 12	9590	21493024	22	19	tQEVLQAVAEk	1
AKAP12	A kinase (PRKA) anchor protein 12	9590	21493024	22	19	gLSSDLEGEk	1
AKAP12	A kinase (PRKA) anchor protein 12	9590	21493024	22	19	aATIIEER	1
AKAP12	A kinase (PRKA) anchor protein 12	9590	21493024	22	19	sTPVIVSATTk	1
AKAP12	A kinase (PRKA) anchor protein 12	9590	21493024	22	19	aEAERPEEQAEASGLk	1
AKAP12	A kinase (PRKA) anchor protein 12	9590	21493024	22	19	vLSkPPEGVVSEVEMLSSQER	1
AKAP12	A kinase (PRKA) anchor protein 12	9590	21493024	22	19	tEGTQEADQYADEk	1
AKAP13	A kinase (PRKA) anchor protein 13	11214	21493029	1	1	gADLIEEAASR	1
AKAP2	A kinase (PRKA) anchor protein 2	11217	211971074	1	1	akEDIVTEQIDFSAAR	1
AKAP5	A kinase (PRKA) anchor protein 5	9495	158187521	1	1	tSEQYETLLIETASSLVk	1
AKAP8	A kinase (PRKA) anchor protein 8	10270	5031579	3	2	sEAAEAGNGAETMAAEAESAQTR	1
AKAP8	A kinase (PRKA) anchor protein 8	10270	5031579	3	2	eTPEEVAADVLAEVITAAVR	2
AKAP9	A kinase (PRKA) anchor protein 9	10142	22538393	1	1	tTAAVEETIGR	1
AKR1A1	aldo-keto reductase family 1, member A1 (aldehyde reductase)	10327	24497577	2	2	vFDFTFSPEEMk	1
AKR1A1	aldo-keto reductase family 1, member A1 (aldehyde reductase)	10327	24497577	2	2	gLEVTAYSPLGSSDR	1
AKR1B1	aldo-keto reductase family 1, member B1 (aldose reductase)	231	4502049	8	6	hIDcAHVYQNENEVGVAIQEk	1
AKR1B1	aldo-keto reductase family 1, member B1 (aldose reductase)	231	4502049	8	6	vFDFELSSQDMTTLLSYNR	1
AKR1B1	aldo-keto reductase family 1, member B1 (aldose reductase)	231	4502049	8	6	vAIDVGYR	2
AKR1B1	aldo-keto reductase family 1, member B1 (aldose reductase)	231	4502049	8	6	lLLNnGAk	1
AKR1B1	aldo-keto reductase family 1, member B1 (aldose reductase)	231	4502049	8	6	tTAQVLIR	2
AKR1B1	aldo-keto reductase family 1, member B1 (aldose reductase)	231	4502049	8	6	nLVVIPk	1
AKR7A2	aldo-keto reductase family 7, member A2 (aflatoxin aldehyde reductase)	8574	41327764	4	4	qVETELFPcLR	1
AKR7A2	aldo-keto reductase family 7, member A2 (aflatoxin aldehyde reductase)	8574	41327764	4	4	vASVLGTMEMGR	1
AKR7A2	aldo-keto reductase family 7, member A2 (aflatoxin aldehyde reductase)	8574	41327764	4	4	mDAPASAAAVR	1
AKR7A2	aldo-keto reductase family 7, member A2 (aflatoxin aldehyde reductase)	8574	41327764	4	4	fFGNSWAETYR	1
AKT1S1	AKT1 substrate 1 (proline-rich)	84335	148806896	1	1	eAEDTQVFGDLPRPR	1
ALB	albumin	213	4502027	2	2	kVPQVSTPTLVEVSR	1
ALB	albumin	213	4502027	2	2	lVTDLTk	1
ALDH16A1	aldehyde dehydrogenase 16 family, member A1	126133	223972653	2	2	gLDGAVDMGAR	1
ALDH16A1	aldehyde dehydrogenase 16 family, member A1	126133	223972653	2	2	lAEVIQk	1
ALDH18A1	aldehyde dehydrogenase 18 family, member A1	5832	62912457	31	17	cEYPAAcNALETLLIHR	1
ALDH18A1	aldehyde dehydrogenase 18 family, member A1	5832	62912457	31	17	tPLFDQIIDMLR	3
ALDH18A1	aldehyde dehydrogenase 18 family, member A1	5832	62912457	31	17	yLHENLPIPQR	2
ALDH18A1	aldehyde dehydrogenase 18 family, member A1	5832	62912457	31	17	qIAASSQDSVGR	2
ALDH18A1	aldehyde dehydrogenase 18 family, member A1	5832	62912457	31	17	qALHSGQNQLk	4
ALDH18A1	aldehyde dehydrogenase 18 family, member A1	5832	62912457	31	17	nLnGTLHELLR	2
ALDH18A1	aldehyde dehydrogenase 18 family, member A1	5832	62912457	31	17	nLNGTLHELLR	2
ALDH18A1	aldehyde dehydrogenase 18 family, member A1	5832	62912457	31	17	mLATLEPEQR	2
ALDH18A1	aldehyde dehydrogenase 18 family, member A1	5832	62912457	31	17	eAVQLVNTR	1
ALDH18A1	aldehyde dehydrogenase 18 family, member A1	5832	62912457	31	17	mIDLIIPR	1
ALDH18A1	aldehyde dehydrogenase 18 family, member A1	5832	62912457	31	17	dNDSLAAR	1
ALDH18A1	aldehyde dehydrogenase 18 family, member A1	5832	62912457	31	17	dEILLANk	2
ALDH18A1	aldehyde dehydrogenase 18 family, member A1	5832	62912457	31	17	gDEcGLALGR	2
ALDH18A1	aldehyde dehydrogenase 18 family, member A1	5832	62912457	31	17	dLEEAEGR	1
ALDH18A1	aldehyde dehydrogenase 18 family, member A1	5832	62912457	31	17	eEVEDLcR	2
ALDH18A1	aldehyde dehydrogenase 18 family, member A1	5832	62912457	31	17	lAAPLLk	2
ALDH18A1	aldehyde dehydrogenase 18 family, member A1	5832	62912457	31	17	gPVGLEGLLTTk	1
ALDH1B1	aldehyde dehydrogenase 1 family, member B1	219	25777730	7	6	vGNPFELDTQQGPQVDkEQFER	1
ALDH1B1	aldehyde dehydrogenase 1 family, member B1	219	25777730	7	6	tFPTVNPTTGEVIGHVAEGDR	2
ALDH1B1	aldehyde dehydrogenase 1 family, member B1	219	25777730	7	6	eEIFGPVQPLFk	1
ALDH1B1	aldehyde dehydrogenase 1 family, member B1	219	25777730	7	6	iEEVVER	1
ALDH1B1	aldehyde dehydrogenase 1 family, member B1	219	25777730	7	6	lADLVER	1
ALDH1B1	aldehyde dehydrogenase 1 family, member B1	219	25777730	7	6	vAEQTPLSALYLASLIk	1
ALDH2	aldehyde dehydrogenase 2 family (mitochondrial)	217	25777732	6	4	tEQGPQVDETQFk	1
ALDH2	aldehyde dehydrogenase 2 family (mitochondrial)	217	25777732	6	4	tIPIDGDFFSYTR	1
ALDH2	aldehyde dehydrogenase 2 family (mitochondrial)	217	25777732	6	4	vAFTGSTEIGR	3
ALDH2	aldehyde dehydrogenase 2 family (mitochondrial)	217	25777732	6	4	lADLIER	1
ALDH3A2	aldehyde dehydrogenase 3 family, member A2	224	4557303	6	5	ekDILTAIAADLck	1
ALDH3A2	aldehyde dehydrogenase 3 family, member A2	224	4557303	6	5	yIAPTVLTDVDPk	1
ALDH3A2	aldehyde dehydrogenase 3 family, member A2	224	4557303	6	5	nVDEAINFINER	2
ALDH3A2	aldehyde dehydrogenase 3 family, member A2	224	4557303	6	5	iAFGGETDEATR	1
ALDH3A2	aldehyde dehydrogenase 3 family, member A2	224	4557303	6	5	iLSLLEGQk	1
ALDH4A1	aldehyde dehydrogenase 4 family, member A1	8659	238859541	5	5	sADVESVVSGTLR	1
ALDH4A1	aldehyde dehydrogenase 4 family, member A1	8659	238859541	5	5	sSPSLTILAGGk	1
ALDH4A1	aldehyde dehydrogenase 4 family, member A1	8659	238859541	5	5	wLEHAR	1
ALDH4A1	aldehyde dehydrogenase 4 family, member A1	8659	238859541	5	5	cDDSVGYFVEPcIVESk	1
ALDH4A1	aldehyde dehydrogenase 4 family, member A1	8659	238859541	5	5	vGDPAEDFGTFFSAVIDAk	1
ALDH5A1	aldehyde dehydrogenase 5 family, member A1	7915	4507229	1	1	lAGLSAALLR	1
ALDH6A1	aldehyde dehydrogenase 6 family, member A1	4329	11095441	2	2	eGASILLDGR	1
ALDH6A1	aldehyde dehydrogenase 6 family, member A1	4329	11095441	2	2	tLADAEGDVFR	1
ALDH7A1	aldehyde dehydrogenase 7 family, member A1	501	320202964	12	7	gEVITTYcPANNEPIAR	1
ALDH7A1	aldehyde dehydrogenase 7 family, member A1	501	320202964	12	7	qASVADYEETVk	1
ALDH7A1	aldehyde dehydrogenase 7 family, member A1	501	320202964	12	7	qVGLMVQER	1
ALDH7A1	aldehyde dehydrogenase 7 family, member A1	501	320202964	12	7	eENEGVYnGSWGGR	3
ALDH7A1	aldehyde dehydrogenase 7 family, member A1	501	320202964	12	7	iQVLGSLVSLEMGk	3
ALDH7A1	aldehyde dehydrogenase 7 family, member A1	501	320202964	12	7	mIGGPILPSER	1
ALDH7A1	aldehyde dehydrogenase 7 family, member A1	501	320202964	12	7	qGLSSSIFTk	2
ALDH9A1	aldehyde dehydrogenase 9 family, member A1	223	115387104	12	7	aNDTTFGLAAGVFTR	1
ALDH9A1	aldehyde dehydrogenase 9 family, member A1	223	115387104	12	7	mGPLINRPHLER	5
ALDH9A1	aldehyde dehydrogenase 9 family, member A1	223	115387104	12	7	iGDPLLEDTR	2
ALDH9A1	aldehyde dehydrogenase 9 family, member A1	223	115387104	12	7	eVNLAVQNAk	1
ALDH9A1	aldehyde dehydrogenase 9 family, member A1	223	115387104	12	7	gIkPVTLELGGk	1
ALDH9A1	aldehyde dehydrogenase 9 family, member A1	223	115387104	12	7	sIFEAR	1
ALDH9A1	aldehyde dehydrogenase 9 family, member A1	223	115387104	12	7	vLcGGDIYVPEDPk	1
ALDOA	aldolase A, fructose-bisphosphate	226	34577110	53	16	tVPPAVTGITFLSGGQSEEEASINLNAINk	3
ALDOA	aldolase A, fructose-bisphosphate	226	34577110	53	16	yTPSGQAGAAASESLFVSNHAy	2
ALDOA	aldolase A, fructose-bisphosphate	226	34577110	53	16	yTPSGQAGAAASESLFVSnHAy	1
ALDOA	aldolase A, fructose-bisphosphate	226	34577110	53	16	gVVPLAGTNGETTTQGLDGLSER	2
ALDOA	aldolase A, fructose-bisphosphate	226	34577110	53	16	iGEHTPSALAIMENANVLAR	4
ALDOA	aldolase A, fructose-bisphosphate	226	34577110	53	16	iGEHTPSALAImENANVLAR	3
ALDOA	aldolase A, fructose-bisphosphate	226	34577110	53	16	fSHEEIAmATVTALR	5
ALDOA	aldolase A, fructose-bisphosphate	226	34577110	53	16	fSHEEIAMATVTALR	4
ALDOA	aldolase A, fructose-bisphosphate	226	34577110	53	16	lQSIGTENTEENRR	2
ALDOA	aldolase A, fructose-bisphosphate	226	34577110	53	16	gILAADESTGSIAk	2
ALDOA	aldolase A, fructose-bisphosphate	226	34577110	53	16	lQSIGTENTEENR	3
ALDOA	aldolase A, fructose-bisphosphate	226	34577110	53	16	aLANSLAcQGk	10
ALDOA	aldolase A, fructose-bisphosphate	226	34577110	53	16	aAQEEYVk	5
ALDOA	aldolase A, fructose-bisphosphate	226	34577110	53	16	qLLLTADDR	3
ALDOA	aldolase A, fructose-bisphosphate	226	34577110	53	16	eLSDIAHR	2
ALDOA	aldolase A, fructose-bisphosphate	226	34577110	53	16	aLQASALk	2
ALDOC	aldolase C, fructose-bisphosphate	230	4885063	7	6	gVVPLAGTDGETTTQGLDGLSER	2
ALDOC	aldolase C, fructose-bisphosphate	230	4885063	7	6	yTPEEIAmATVTALR	1
ALDOC	aldolase C, fructose-bisphosphate	230	4885063	7	6	dNAGAATEEFIk	1
ALDOC	aldolase C, fructose-bisphosphate	230	4885063	7	6	lSQIGVENTEENR	1
ALDOC	aldolase C, fructose-bisphosphate	230	4885063	7	6	eLSDIALR	1
ALDOC	aldolase C, fructose-bisphosphate	230	4885063	7	6	yTPEEIAMATVTALR	1
ALG1	ALG1, chitobiosyldiphosphodolichol beta-mannosyltransferase	56052	41350216	2	2	iQIVGLTELQSLAVGPR	1
ALG1	ALG1, chitobiosyldiphosphodolichol beta-mannosyltransferase	56052	41350216	2	2	dAGSGLVTR	1
ALG3	ALG3, alpha-1,3- mannosyltransferase	10195	55743086	1	1	tGESILSLLR	1
ALG5	ALG5, dolichyl-phosphate beta-glucosyltransferase	29880	215276969	1	1	iLMADADGATk	1
ALKBH1	alkB, alkylation repair homolog 1 (E. coli)	8846	87298840	1	1	lLNHAVPR	1
ALKBH5	alkB, alkylation repair homolog 5 (E. coli)	54890	148539642	1	1	sYESSEDcSEAAGSPAR	1
ALYREF	Aly/REF export factor	10189	238776833	11	6	qYnGVPLDGRPmNIQLVTSQIDAQR	1
ALYREF	Aly/REF export factor	10189	238776833	11	6	qYNGVPLDGRPMNIQLVTSQIDAQR	1
ALYREF	Aly/REF export factor	10189	238776833	11	6	qQLSAEELDAQLDAYNAR	3
ALYREF	Aly/REF export factor	10189	238776833	11	6	mDMSLDDIIk	2
ALYREF	Aly/REF export factor	10189	238776833	11	6	sLGTADVHFER	2
ALYREF	Aly/REF export factor	10189	238776833	11	6	aAVHYDR	2
AMOT	angiomotin	154796	166064029	12	9	dTTVISHSPNTSYDTALEAR	4
AMOT	angiomotin	154796	166064029	12	9	nSEEQPSGGTTVLQR	1
AMOT	angiomotin	154796	166064029	12	9	aQQMVEILSDENR	1
AMOT	angiomotin	154796	166064029	12	9	iLALEADMTk	1
AMOT	angiomotin	154796	166064029	12	9	gSLGILLGGDYR	1
AMOT	angiomotin	154796	166064029	12	9	tLHAQIIEk	1
AMOT	angiomotin	154796	166064029	12	9	eYEGSEDTR	1
AMOT	angiomotin	154796	166064029	12	9	dcSTQTER	1
AMOT	angiomotin	154796	166064029	12	9	nPTSSSEFYk	1
AMPD2	adenosine monophosphate deaminase 2	271	34147621	5	4	hLEEIVHVEQGR	1
AMPD2	adenosine monophosphate deaminase 2	271	34147621	5	4	gGLGAPPLQSAR	1
AMPD2	adenosine monophosphate deaminase 2	271	34147621	5	4	sLAESELR	2
AMPD2	adenosine monophosphate deaminase 2	271	34147621	5	4	lEPDILLR	1
AMY2B	amylase, alpha 2B (pancreatic)	280	10280622	1	1	aLVFVDNHDNQR	1
AMZ2	archaelysin family metallopeptidase 2	51321	75812966	1	1	vNENTHNLQIHAGDILk	1
ANAPC1	anaphase promoting complex subunit 1	64682	12056971	3	3	hHPNALNLQLR	1
ANAPC1	anaphase promoting complex subunit 1	64682	12056971	3	3	dLQEFVPFGR	1
ANAPC1	anaphase promoting complex subunit 1	64682	12056971	3	3	hLYVLAAEPR	1
ANAPC10	anaphase promoting complex subunit 10	10393	375493587	1	1	vGNNFHNLQEIR	1
ANAPC16	anaphase promoting complex subunit 16	119504	335892803	1	1	lAGLVEELEADEWR	1
ANAPC4	anaphase promoting complex subunit 4	29945	41327749	2	2	dLIALANTAGEVLLHR	1
ANAPC4	anaphase promoting complex subunit 4	29945	41327749	2	2	lDEQcSAIPTR	1
ANAPC5	anaphase promoting complex subunit 5	51433	213385323	1	1	lILTGAESk	1
ANAPC7	anaphase promoting complex subunit 7	51434	212549738	2	2	vQEAIIHFR	1
ANAPC7	anaphase promoting complex subunit 7	51434	212549738	2	2	yEDGIALLR	1
ANK3	ankyrin 3, node of Ranvier (ankyrin G)	288	32967599	1	1	tLEQQENFEEVAR	1
ANKFY1	ankyrin repeat and FYVE domain containing 1	51479	110815813	5	5	lLAIVADLYEQEQYSDLk	1
ANKFY1	ankyrin repeat and FYVE domain containing 1	51479	110815813	5	5	eLDLSDANPEVTMTMLR	1
ANKFY1	ankyrin repeat and FYVE domain containing 1	51479	110815813	5	5	qPGANGEGEEEAR	1
ANKFY1	ankyrin repeat and FYVE domain containing 1	51479	110815813	5	5	nLLLAGAk	1
ANKFY1	ankyrin repeat and FYVE domain containing 1	51479	110815813	5	5	fVLAAR	1
ANKHD1	ankyrin repeat and KH domain containing 1	54882	46519147	3	3	vLLDHGAGINTHSNEFk	1
ANKHD1	ankyrin repeat and KH domain containing 1	54882	46519147	3	3	aENSHNAGQVDTR	1
ANKHD1	ankyrin repeat and KH domain containing 1	54882	46519147	3	3	vPTHTLAmVVPPQEPDR	1
ANKLE2	ankyrin repeat and LEM domain containing 2	23141	148664230	2	2	aTTSGSNSISVR	1
ANKLE2	ankyrin repeat and LEM domain containing 2	23141	148664230	2	2	tPEDVIcER	1
ANKRD17	ankyrin repeat domain 17	26057	38683816	1	1	aESTANAGQSDNR	1
ANLN	anillin, actin binding protein	54443	31657094	2	2	iNLANcTSR	1
ANLN	anillin, actin binding protein	54443	31657094	2	2	fSSASGASAR	1
ANP32A	acidic (leucine-rich) nuclear phosphoprotein 32 family, member A	8125	5453880	4	2	eLVLDnSR	1
ANP32A	acidic (leucine-rich) nuclear phosphoprotein 32 family, member A	8125	5453880	4	2	kREPEDEGEDDD	3
ANP32B	acidic (leucine-rich) nuclear phosphoprotein 32 family, member B	10541	5454088	2	2	lPNLTHLNLSGNk	1
ANP32B	acidic (leucine-rich) nuclear phosphoprotein 32 family, member B	10541	5454088	2	2	kREtDDEGEDD	1
ANP32E	acidic (leucine-rich) nuclear phosphoprotein 32 family, member E	81611	13569879	10	5	eLEFLSmANVELSSLAR	3
ANP32E	acidic (leucine-rich) nuclear phosphoprotein 32 family, member E	81611	13569879	10	5	eLEFLSMANVELSSLAR	3
ANP32E	acidic (leucine-rich) nuclear phosphoprotein 32 family, member E	81611	13569879	10	5	sLDLFNcEITNLEDYR	2
ANP32E	acidic (leucine-rich) nuclear phosphoprotein 32 family, member E	81611	13569879	10	5	dLSTVEALQNLk	1
ANP32E	acidic (leucine-rich) nuclear phosphoprotein 32 family, member E	81611	13569879	10	5	ikDLSTVEALQNLk	1
ANXA1	annexin A1	301	4502101	11	7	gLGTDEDTLIEILASR	2
ANXA1	annexin A1	301	4502101	11	7	sEDFGVNEDLADSDAR	2
ANXA1	annexin A1	301	4502101	11	7	gVDEATIIDILTk	1
ANXA1	annexin A1	301	4502101	11	7	tPAQFDADELR	2
ANXA1	annexin A1	301	4502101	11	7	aLYEAGER	1
ANXA1	annexin A1	301	4502101	11	7	aLTGHLEEVVLALLk	2
ANXA1	annexin A1	301	4502101	11	7	mYGISLcQAILDETk	1
ANXA11	annexin A11	311	22165431	10	8	dESTNVDMSLAQR	2
ANXA11	annexin A11	311	22165431	10	8	tPVLFDIYEIk	1
ANXA11	annexin A11	311	22165431	10	8	dESTNVDmSLAQR	1
ANXA11	annexin A11	311	22165431	10	8	dAQELYAAGENR	1
ANXA11	annexin A11	311	22165431	10	8	nTPAFFAER	1
ANXA11	annexin A11	311	22165431	10	8	sETDLLDIR	2
ANXA11	annexin A11	311	22165431	10	8	gFGTDEQAIIDcLGSR	1
ANXA11	annexin A11	311	22165431	10	8	gTITDAPGFDPLRDAEVLR	1
ANXA2	annexin A2	302	209862831	27	14	rAEDGSVIDYELIDQDAR	2
ANXA2	annexin A2	302	209862831	27	14	aEDGSVIDYELIDQDAR	4
ANXA2	annexin A2	302	209862831	27	14	gLGTDEDSLIEIIcSR	1
ANXA2	annexin A2	302	209862831	27	14	tPAQYDASELk	1
ANXA2	annexin A2	302	209862831	27	14	gVDEVTIVNILTNR	2
ANXA2	annexin A2	302	209862831	27	14	tNQELQEINR	3
ANXA2	annexin A2	302	209862831	27	14	dIISDTSGDFR	4
ANXA2	annexin A2	302	209862831	27	14	dALNIETAIk	2
ANXA2	annexin A2	302	209862831	27	14	qDIAFAYQR	1
ANXA2	annexin A2	302	209862831	27	14	sEVDMLk	2
ANXA2	annexin A2	302	209862831	27	14	sVPHLQk	1
ANXA2	annexin A2	302	209862831	27	14	aYTNFDAER	1
ANXA2	annexin A2	302	209862831	27	14	sYSPYDMLESIR	1
ANXA2	annexin A2	302	209862831	27	14	sYSPYDmLESIR	2
ANXA3	annexin A3	306	4826643	1	1	gAGTNEDALIEILTTR	1
ANXA4	annexin A4	307	4502105	8	7	aASGFNAMEDAQTLR	1
ANXA4	annexin A4	307	4502105	8	7	iSQTYQQQYGR	1
ANXA4	annexin A4	307	4502105	8	7	gLGTDDNTLIR	2
ANXA4	annexin A4	307	4502105	8	7	dEGNYLDDALVR	1
ANXA4	annexin A4	307	4502105	8	7	sLEDDIR	1
ANXA4	annexin A4	307	4502105	8	7	qDAQDLYEAGEk	1
ANXA4	annexin A4	307	4502105	8	7	gLGTDEDAIISVLAYR	1
ANXA5	annexin A5	308	4502107	33	13	sIPAYLAETLYYAMk	2
ANXA5	annexin A5	308	4502107	33	13	yMTISGFQIEETIDR	1
ANXA5	annexin A5	308	4502107	33	13	gLGTDEESILTLLTSR	3
ANXA5	annexin A5	308	4502107	33	13	eTSGNLEQLLLAVVk	5
ANXA5	annexin A5	308	4502107	33	13	gTVTDFPGFDER	3
ANXA5	annexin A5	308	4502107	33	13	qEISAAFk	2
ANXA5	annexin A5	308	4502107	33	13	sEIDLFNIR	5
ANXA5	annexin A5	308	4502107	33	13	lYDAYELk	1
ANXA5	annexin A5	308	4502107	33	13	gAGTDDHTLIR	1
ANXA5	annexin A5	308	4502107	33	13	mLVVLLQANR	1
ANXA5	annexin A5	308	4502107	33	13	aLLLLcGEDD	3
ANXA5	annexin A5	308	4502107	33	13	aDAETLR	1
ANXA5	annexin A5	308	4502107	33	13	vLTEIIASR	5
ANXA6	annexin A6	309	302129652	25	18	mLVVLLQGTREEDDVVSEDLVQQDVQDLYEAGELk	1
ANXA6	annexin A6	309	302129652	25	18	eEDDVVSEDLVQQDVQDLYEAGELk	1
ANXA6	annexin A6	309	302129652	25	18	eDAQVAAEILEIADTPSGDk	2
ANXA6	annexin A6	309	302129652	25	18	gFGSDkEAILDIITSR	1
ANXA6	annexin A6	309	302129652	25	18	gLGTDEDTIIDIITHR	2
ANXA6	annexin A6	309	302129652	25	18	dAISGIGTDEk	2
ANXA6	annexin A6	309	302129652	25	18	sELDmLDIR	1
ANXA6	annexin A6	309	302129652	25	18	sEISGDLAR	1
ANXA6	annexin A6	309	302129652	25	18	dAFVAIVQSVk	2
ANXA6	annexin A6	309	302129652	25	18	eEGGENLDQAR	1
ANXA6	annexin A6	309	302129652	25	18	lVFDEYLk	2
ANXA6	annexin A6	309	302129652	25	18	vFQEFIk	1
ANXA6	annexin A6	309	302129652	25	18	sLYSmIk	1
ANXA6	annexin A6	309	302129652	25	18	sTPEYFAER	1
ANXA6	annexin A6	309	302129652	25	18	aLLALcGGED	3
ANXA6	annexin A6	309	302129652	25	18	aLIEILATR	1
ANXA6	annexin A6	309	302129652	25	18	mTNYDVEHTIk	1
ANXA6	annexin A6	309	302129652	25	18	tNEQMHQLVAAYk	1
ANXA7	annexin A7	310	4502111	6	6	lGTDEScFNMILATR	1
ANXA7	annexin A7	310	4502111	6	6	tLGTMIAGDTSGDYR	1
ANXA7	annexin A7	310	4502111	6	6	gAGTDDSTLVR	1
ANXA7	annexin A7	310	4502111	6	6	dLLSSVSR	1
ANXA7	annexin A7	310	4502111	6	6	lLLAIVGQ	1
ANXA7	annexin A7	310	4502111	6	6	gFGTDEQAIVDVVANR	1
AP1B1	adaptor-related protein complex 1, beta 1 subunit	162	260436860	11	9	yPNkYESVIATLcENLDSLDEPEAR	2
AP1B1	adaptor-related protein complex 1, beta 1 subunit	162	260436860	11	9	kPTETQELVQQVLSLATQDSDNPDLR	2
AP1B1	adaptor-related protein complex 1, beta 1 subunit	162	260436860	11	9	yESVIATLcENLDSLDEPEAR	1
AP1B1	adaptor-related protein complex 1, beta 1 subunit	162	260436860	11	9	lAPPLVTLLSAEPELQYVALR	1
AP1B1	adaptor-related protein complex 1, beta 1 subunit	162	260436860	11	9	dIPNENEAQFQIR	1
AP1B1	adaptor-related protein complex 1, beta 1 subunit	162	260436860	11	9	dcPLNAEAASSk	1
AP1B1	adaptor-related protein complex 1, beta 1 subunit	162	260436860	11	9	lTNGIWVLAELR	1
AP1B1	adaptor-related protein complex 1, beta 1 subunit	162	260436860	11	9	gVVHk	1
AP1B1	adaptor-related protein complex 1, beta 1 subunit	162	260436860	11	9	gLEISGTFTR	1
AP1G1	adaptor-related protein complex 1, gamma 1 subunit	164	71772942	9	5	iGYLGAMLLLDER	1
AP1G1	adaptor-related protein complex 1, gamma 1 subunit	164	71772942	9	5	vLTTAGSYVR	4
AP1G1	adaptor-related protein complex 1, gamma 1 subunit	164	71772942	9	5	sPDMLAHFR	2
AP1G1	adaptor-related protein complex 1, gamma 1 subunit	164	71772942	9	5	vLAINILGR	1
AP1G1	adaptor-related protein complex 1, gamma 1 subunit	164	71772942	9	5	fTcTVNR	1
AP1M1	adaptor-related protein complex 1, mu 1 subunit	8907	14210504	6	5	sTANNVEIHIPVPNDADSPk	1
AP1M1	adaptor-related protein complex 1, mu 1 subunit	8907	14210504	6	5	lETGAPRPPATVTNAVSWR	1
AP1M1	adaptor-related protein complex 1, mu 1 subunit	8907	14210504	6	5	yITQnGDYQLR	1
AP1M1	adaptor-related protein complex 1, mu 1 subunit	8907	14210504	6	5	tTVGSVk	2
AP1M1	adaptor-related protein complex 1, mu 1 subunit	8907	14210504	6	5	sGYQALPWVR	1
AP1S1	adaptor-related protein complex 1, sigma 1 subunit	1174	4557471	5	4	aYFILDEFLmGGDVQDTSk	2
AP1S1	adaptor-related protein complex 1, sigma 1 subunit	1174	4557471	5	4	aYFILDEFLMGGDVQDTSk	1
AP1S1	adaptor-related protein complex 1, sigma 1 subunit	1174	4557471	5	4	aIEQADLLQEEDESPR	1
AP1S1	adaptor-related protein complex 1, sigma 1 subunit	1174	4557471	5	4	eLMQVVLAR	1
AP1S2	adaptor-related protein complex 1, sigma 2 subunit	8905	22027655	4	3	aYFILDEFLLGGEVQETSk	2
AP1S2	adaptor-related protein complex 1, sigma 2 subunit	8905	22027655	4	3	aIEQADLLQEEAETPR	1
AP1S2	adaptor-related protein complex 1, sigma 2 subunit	8905	22027655	4	3	eLVQTVLAR	1
AP2A1	adaptor-related protein complex 2, alpha 1 subunit	160	19913416	3	3	lVEcLETVLNk	1
AP2A1	adaptor-related protein complex 2, alpha 1 subunit	160	19913416	3	3	lEPNAQAQMYR	1
AP2A1	adaptor-related protein complex 2, alpha 1 subunit	160	19913416	3	3	gPGAGSALDDGR	1
AP2A2	adaptor-related protein complex 2, alpha 2 subunit	161	27477041	3	3	fFQPTEMASQDFFQR	1
AP2A2	adaptor-related protein complex 2, alpha 2 subunit	161	27477041	3	3	lEPNLQAQMYR	1
AP2A2	adaptor-related protein complex 2, alpha 2 subunit	161	27477041	3	3	aVDLLYAMcDR	1
AP2B1	adaptor-related protein complex 2, beta 1 subunit	163	4557469	6	6	lHDINAQMVEDQGFLDSLR	1
AP2B1	adaptor-related protein complex 2, beta 1 subunit	163	4557469	6	6	dIPNENELQFQIk	1
AP2B1	adaptor-related protein complex 2, beta 1 subunit	163	4557469	6	6	lAPPLVTLLSGEPEVQYVALR	1
AP2B1	adaptor-related protein complex 2, beta 1 subunit	163	4557469	6	6	iQPGNPNYTLSLk	1
AP2B1	adaptor-related protein complex 2, beta 1 subunit	163	4557469	6	6	lQNNNVYTIAk	1
AP2B1	adaptor-related protein complex 2, beta 1 subunit	163	4557469	6	6	aELNNEk	1
AP2M1	adaptor-related protein complex 2, mu 1 subunit	1173	68799814	6	6	eSQISAEIELLPTNDk	1
AP2M1	adaptor-related protein complex 2, mu 1 subunit	1173	68799814	6	6	qSIAIDDcTFHQcVR	1
AP2M1	adaptor-related protein complex 2, mu 1 subunit	1173	68799814	6	6	gTADETSk	1
AP2M1	adaptor-related protein complex 2, mu 1 subunit	1173	68799814	6	6	tFITQQGIk	1
AP2M1	adaptor-related protein complex 2, mu 1 subunit	1173	68799814	6	6	vIPLVR	1
AP2M1	adaptor-related protein complex 2, mu 1 subunit	1173	68799814	6	6	sISFIPPDGEFELMR	1
AP3B1	adaptor-related protein complex 3, beta 1 subunit	8546	32484979	5	5	vVNVANVGAVPSGQDNIHR	1
AP3B1	adaptor-related protein complex 3, beta 1 subunit	8546	32484979	5	5	aSILWLIGENcER	1
AP3B1	adaptor-related protein complex 3, beta 1 subunit	8546	32484979	5	5	sFTSEDDLVk	1
AP3B1	adaptor-related protein complex 3, beta 1 subunit	8546	32484979	5	5	gLAAHYFFPR	1
AP3B1	adaptor-related protein complex 3, beta 1 subunit	8546	32484979	5	5	lLDSITVPVAR	1
AP3D1	adaptor-related protein complex 3, delta 1 subunit	8943	117553580	8	8	dLILQcLDDkDESIR	1
AP3D1	adaptor-related protein complex 3, delta 1 subunit	8943	117553580	8	8	eQAGEAEGAQAVTQLMVDR	1
AP3D1	adaptor-related protein complex 3, delta 1 subunit	8943	117553580	8	8	iLIEDSDQNLk	1
AP3D1	adaptor-related protein complex 3, delta 1 subunit	8943	117553580	8	8	gMELSVLDSLNAR	1
AP3D1	adaptor-related protein complex 3, delta 1 subunit	8943	117553580	8	8	aVFHEEEQR	1
AP3D1	adaptor-related protein complex 3, delta 1 subunit	8943	117553580	8	8	cSDSTLLSNLLEEMk	1
AP3D1	adaptor-related protein complex 3, delta 1 subunit	8943	117553580	8	8	aLDIDLDkPLADSEk	1
AP3D1	adaptor-related protein complex 3, delta 1 subunit	8943	117553580	8	8	nYLSLAPLFFk	1
AP3S1	adaptor-related protein complex 3, sigma 1 subunit	1176	4502861	1	1	fYQPYSEDTQQQIIR	1
APEH	acylaminoacyl-peptide hydrolase	327	23510451	6	4	qVLLSEPEEAAALYR	1
APEH	acylaminoacyl-peptide hydrolase	327	23510451	6	4	aLDVSASDDEIAR	2
APEH	acylaminoacyl-peptide hydrolase	327	23510451	6	4	vVFDSAQR	1
APEH	acylaminoacyl-peptide hydrolase	327	23510451	6	4	vTSVVVDVVPR	2
APEX1	APEX nuclease (multifunctional DNA repair enzyme) 1	328	18375501	21	10	gLDWVkEEAPDILcLQETk	1
APEX1	APEX nuclease (multifunctional DNA repair enzyme) 1	328	18375501	21	10	lDYFLLSHSLLPALcDSk	3
APEX1	APEX nuclease (multifunctional DNA repair enzyme) 1	328	18375501	21	10	kPLVLcGDLNVAHEEIDLR	3
APEX1	APEX nuclease (multifunctional DNA repair enzyme) 1	328	18375501	21	10	eAAGEGPALYEDPPDQk	2
APEX1	APEX nuclease (multifunctional DNA repair enzyme) 1	328	18375501	21	10	eEAPDILcLQETk	4
APEX1	APEX nuclease (multifunctional DNA repair enzyme) 1	328	18375501	21	10	kGAVAEDGDELR	1
APEX1	APEX nuclease (multifunctional DNA repair enzyme) 1	328	18375501	21	10	eGYSGVGLLSR	1
APEX1	APEX nuclease (multifunctional DNA repair enzyme) 1	328	18375501	21	10	gAVAEDGDELR	2
APEX1	APEX nuclease (multifunctional DNA repair enzyme) 1	328	18375501	21	10	vSYGIGDEEHDQEGR	3
APEX1	APEX nuclease (multifunctional DNA repair enzyme) 1	328	18375501	21	10	lPAELQELPGLSHQYWSAPSDk	1
APH1A	APH1A gamma secretase subunit	51107	117606357	4	2	aDEGLASLSEDGR	1
APH1A	APH1A gamma secretase subunit	51107	117606357	4	2	kADEGLASLSEDGR	3
API5	apoptosis inhibitor 5	8539	5729730	15	12	hFPELADSAINAQLDLcEDEDVSIR	1
API5	apoptosis inhibitor 5	8539	5729730	15	12	hFPELADSAINAqLDLcEDEDVSIR	1
API5	apoptosis inhibitor 5	8539	5729730	15	12	nYGILADATEQVGQHk	1
API5	apoptosis inhibitor 5	8539	5729730	15	12	vLEDVTGEEFVLFMk	1
API5	apoptosis inhibitor 5	8539	5729730	15	12	lLAEMSSFcGDMEk	1
API5	apoptosis inhibitor 5	8539	5729730	15	12	gTLGGLFSQILQGEDIVR	1
API5	apoptosis inhibitor 5	8539	5729730	15	12	eLPQFATGENLPR	1
API5	apoptosis inhibitor 5	8539	5729730	15	12	dAYQVILDGVk	1
API5	apoptosis inhibitor 5	8539	5729730	15	12	eVEELILTESk	1
API5	apoptosis inhibitor 5	8539	5729730	15	12	ySSNLGNFNYER	2
API5	apoptosis inhibitor 5	8539	5729730	15	12	tLPDEVLTk	2
API5	apoptosis inhibitor 5	8539	5729730	15	12	pTVEELYR	2
APMAP	adipocyte plasma membrane associated protein	57136	24308201	9	7	lFENQLVGPESIAHIGDVMFTGTADGR	1
APMAP	adipocyte plasma membrane associated protein	57136	24308201	9	7	fPNGVQLSPAEDFVLVAETTMAR	1
APMAP	adipocyte plasma membrane associated protein	57136	24308201	9	7	dYLLLVMEGTDDGR	2
APMAP	adipocyte plasma membrane associated protein	57136	24308201	9	7	lENGEIETIAR	1
APMAP	adipocyte plasma membrane associated protein	57136	24308201	9	7	lEnGEIETIAR	2
APMAP	adipocyte plasma membrane associated protein	57136	24308201	9	7	vYVSGLMk	1
APMAP	adipocyte plasma membrane associated protein	57136	24308201	9	7	dGSSFSGR	1
APOA1BP	apolipoprotein A-I binding protein	128240	91984773	2	2	yQLNLPPYPDTEcVYR	1
APOA1BP	apolipoprotein A-I binding protein	128240	91984773	2	2	gNAGGIQPDLLISLTAPk	1
APOBEC3C	apolipoprotein B mRNA editing enzyme, catalytic polypeptide-like 3C	27350	22907039	1	1	hSNVNLTIFTAR	1
APOO	apolipoprotein O	79135	13129148	1	1	vDELSLYSVPEGQSk	1
APOOL	apolipoprotein O-like	139322	116812610	1	1	lGSSSEIEVPAk	1
APP	amyloid beta (A4) precursor protein	351	209915570	1	1	vESLEQEAANER	1
APPL1	adaptor protein, phosphotyrosine interaction, PH domain and leucine zipper containing 1	26060	6912242	1	1	qIYLSENPEETAAR	1
APRT	adenine phosphoribosyltransferase	353	4502171	4	3	vVVVDDLLATGGTMNAAcELLGR	2
APRT	adenine phosphoribosyltransferase	353	4502171	4	3	iDYIAGLDSR	1
APRT	adenine phosphoribosyltransferase	353	4502171	4	3	sFPDFPTPGVVFR	1
AQP9	aquaporin 9	366	157266307	1	1	nLGAPR	1
AQR	aquarius intron-binding spliceosomal factor	9716	38788372	9	6	lGHGEEELETEkDFSR	2
AQR	aquarius intron-binding spliceosomal factor	9716	38788372	9	6	vGVPTVDLDAQGR	1
AQR	aquarius intron-binding spliceosomal factor	9716	38788372	9	6	iMALDIDER	1
AQR	aquarius intron-binding spliceosomal factor	9716	38788372	9	6	iFTQLEEFR	2
AQR	aquarius intron-binding spliceosomal factor	9716	38788372	9	6	lESTYEIR	2
AQR	aquarius intron-binding spliceosomal factor	9716	38788372	9	6	rIELLEEVkR	1
ARAF	v-raf murine sarcoma 3611 viral oncogene homolog	369	4502193	1	1	gSPSPASVSSGR	1
ARCN1	archain 1	372	11863154	12	8	dGGLQNmELHGMImLR	1
ARCN1	archain 1	372	11863154	12	8	gVQLQTHPNVDk	1
ARCN1	archain 1	372	11863154	12	8	nSNILEDLETLR	3
ARCN1	archain 1	372	11863154	12	8	sFPVNSDVGVLk	1
ARCN1	archain 1	372	11863154	12	8	vTQVDGNSPVR	2
ARCN1	archain 1	372	11863154	12	8	iTLTcGR	1
ARCN1	archain 1	372	11863154	12	8	lFTAESLIGLk	2
ARCN1	archain 1	372	11863154	12	8	eNVNLAQIR	1
ARF1	ADP-ribosylation factor 1	375	4502201	20	5	qDLPNAmNAAEITDk	4
ARF1	ADP-ribosylation factor 1	375	4502201	20	5	qDLPNAMNAAEITDk	1
ARF1	ADP-ribosylation factor 1	375	4502201	20	5	nISFTVWDVGGQDk	1
ARF1	ADP-ribosylation factor 1	375	4502201	20	5	mLAEDELR	9
ARF1	ADP-ribosylation factor 1	375	4502201	20	5	lGLHSLR	5
ARF4	ADP-ribosylation factor 4	378	4502205	4	3	qDLPNAMAISEMTDk	1
ARF4	ADP-ribosylation factor 4	378	4502205	4	3	mLLVDELR	2
ARF4	ADP-ribosylation factor 4	378	4502205	4	3	dAVLLLFANk	1
ARF5	ADP-ribosylation factor 5	381	4502209	5	2	vQESADELQk	2
ARF5	ADP-ribosylation factor 5	381	4502209	5	2	lGLQHLR	3
ARFGAP1	ADP-ribosylation factor GTPase activating protein 1	55738	8922652	4	3	iFDDVSSGVSQLASk	1
ARFGAP1	ADP-ribosylation factor GTPase activating protein 1	55738	8922652	4	3	vSGQPQSVTASSDk	1
ARFGAP1	ADP-ribosylation factor GTPase activating protein 1	55738	8922652	4	3	aAALFR	2
ARFGAP2	ADP-ribosylation factor GTPase activating protein 2	84364	338827663	1	1	sSGLESSEAR	1
ARFGAP3	ADP-ribosylation factor GTPase activating protein 3	26286	214829714	1	1	eESIVSSLR	1
ARFGEF2	ADP-ribosylation factor guanine nucleotide-exchange factor 2 (brefeldin A-inhibited)	10564	150417986	1	1	mENQVLQEAR	1
ARFIP1	ADP-ribosylation factor interacting protein 1	27236	7657210	5	5	nSAAEIPVTSNGEVDDSR	1
ARFIP1	ADP-ribosylation factor interacting protein 1	27236	7657210	5	5	nSAAEIPVTSnGEVDDSR	1
ARFIP1	ADP-ribosylation factor interacting protein 1	27236	7657210	5	5	eGVIEAGAFQGGQR	1
ARFIP1	ADP-ribosylation factor interacting protein 1	27236	7657210	5	5	sGPVILADEIk	1
ARFIP1	ADP-ribosylation factor interacting protein 1	27236	7657210	5	5	tDLEELNLGPR	1
ARFIP2	ADP-ribosylation factor interacting protein 2	23647	338827750	1	1	sPELQEEFGYNAETQk	1
ARG2	arginase 2	384	4502215	1	1	dDLYNNLIVNPR	1
ARHGAP1	Rho GTPase activating protein 1	392	4757766	4	4	fLLDHQGELFPSPDPSGL	1
ARHGAP1	Rho GTPase activating protein 1	392	4757766	4	4	nPEQEPIPIVLR	1
ARHGAP1	Rho GTPase activating protein 1	392	4757766	4	4	lEQLGIPR	1
ARHGAP1	Rho GTPase activating protein 1	392	4757766	4	4	wDDPYYDIAR	1
ARHGAP17	Rho GTPase activating protein 17	55114	54860105	2	2	qLANQTVGR	1
ARHGAP17	Rho GTPase activating protein 17	55114	54860105	2	2	dPVSAAVPAPGR	1
ARHGAP35	Rho GTPase activating protein 35	2909	150417981	1	1	eQLTEGEEIAQEIDGR	1
ARHGDIA	Rho GDP dissociation inhibitor (GDI) alpha	396	4757768	16	6	aEEYEFLTPVEEAPk	3
ARHGDIA	Rho GDP dissociation inhibitor (GDI) alpha	396	4757768	16	6	iDkTDYMVGSYGPR	3
ARHGDIA	Rho GDP dissociation inhibitor (GDI) alpha	396	4757768	16	6	tDYMVGSYGPR	4
ARHGDIA	Rho GDP dissociation inhibitor (GDI) alpha	396	4757768	16	6	yIQHTYR	2
ARHGDIA	Rho GDP dissociation inhibitor (GDI) alpha	396	4757768	16	6	tDYmVGSYGPR	2
ARHGDIA	Rho GDP dissociation inhibitor (GDI) alpha	396	4757768	16	6	iDkTDYmVGSYGPR	2
ARHGEF1	Rho guanine nucleotide exchange factor (GEF) 1	9138	39777604	2	2	qESGYLIEEIGDVLLAR	1
ARHGEF1	Rho guanine nucleotide exchange factor (GEF) 1	9138	39777604	2	2	aDLISEDVQR	1
ARHGEF2	Rho/Rac guanine nucleotide exchange factor (GEF) 2	9181	15011974	1	1	nNTALQSVSLR	1
ARID1A	AT rich interactive domain 1A (SWI-like)	8289	21264575	5	5	lEEEEEEEVVENDEEIAFSGk	1
ARID1A	AT rich interactive domain 1A (SWI-like)	8289	21264575	5	5	iTATMDDMLSTR	1
ARID1A	AT rich interactive domain 1A (SWI-like)	8289	21264575	5	5	aAGPGLGNVAMGPR	1
ARID1A	AT rich interactive domain 1A (SWI-like)	8289	21264575	5	5	dETPLcTLLDWQDSLAk	1
ARID1A	AT rich interactive domain 1A (SWI-like)	8289	21264575	5	5	sNSVGIQDAFNDGSDSTFQk	1
ARID2	AT rich interactive domain 2 (ARID, RFX-like)	196528	56549668	1	1	eLDLHGLYTR	1
ARID3B	AT rich interactive domain 3B (BRIGHT-like)	10620	5453638	2	2	kGDGAPVTTVPVPNR	1
ARID3B	AT rich interactive domain 3B (BRIGHT-like)	10620	5453638	2	2	lYELDGDPER	1
ARIH1	ariadne RBR E3 ubiquitin protein ligase 1	25820	187761373	3	3	eVNEVIQNPATITR	1
ARIH1	ariadne RBR E3 ubiquitin protein ligase 1	25820	187761373	3	3	dISQDSLQDIk	1
ARIH1	ariadne RBR E3 ubiquitin protein ligase 1	25820	187761373	3	3	yFDGNLEk	1
ARIH2	ariadne RBR E3 ubiquitin protein ligase 2	10425	5453557	3	2	ykENPDIVNQSQQAQAR	2
ARIH2	ariadne RBR E3 ubiquitin protein ligase 2	10425	5453557	3	2	tPEDFVFPLLPNEELR	1
ARL2	ADP-ribosylation factor-like 2	402	148612885	4	3	eVLELDSIR	2
ARL2	ADP-ribosylation factor-like 2	402	148612885	4	3	qDLPGALSSNAIR	1
ARL2	ADP-ribosylation factor-like 2	402	148612885	4	3	eLQSLLVEER	1
ARL2BP	ADP-ribosylation factor-like 2 binding protein	23568	6912268	1	1	sSSLPASQNNLR	1
ARL3	ADP-ribosylation factor-like 3	403	4757774	7	6	fEETGQELAELLEEEk	1
ARL3	ADP-ribosylation factor-like 3	403	4757774	7	6	nYFENTDILIYVIDSADR	1
ARL3	ADP-ribosylation factor-like 3	403	4757774	7	6	qDLLTAAPASEIAEGLNLHTIR	1
ARL3	ADP-ribosylation factor-like 3	403	4757774	7	6	iLLLGLDNAGk	2
ARL3	ADP-ribosylation factor-like 3	403	4757774	7	6	sAPDQEVR	1
ARL3	ADP-ribosylation factor-like 3	403	4757774	7	6	gLLSILR	1
ARL6IP4	ADP-ribosylation-like factor 6 interacting protein 4	51329	50409691	1	1	sAGEEEDGPVLTDEQk	1
ARL6IP5	ADP-ribosylation-like factor 6 interacting protein 5	10550	5453704	4	2	tPMGIVLDALEQQEEGINR	3
ARL6IP5	ADP-ribosylation-like factor 6 interacting protein 5	10550	5453704	4	2	aWDDFFPGSDR	1
ARL8B	ADP-ribosylation factor-like 8B	55207	8922601	2	2	gVNAIVYMIDAADR	1
ARL8B	ADP-ribosylation factor-like 8B	55207	8922601	2	2	dLPNALDEk	1
ARMC1	armadillo repeat containing 1	55156	8922479	1	1	tVVLHIDGLDDTSR	1
ARMC10	armadillo repeat containing 10	83787	238776801	1	1	lLYLLESTEDPVIIER	1
ARMC6	armadillo repeat containing 6	93436	15529984	7	5	eNIEEFAmGPEEAVk	1
ARMC6	armadillo repeat containing 6	93436	15529984	7	5	dQSGVQELVk	2
ARMC6	armadillo repeat containing 6	93436	15529984	7	5	vMTFDDDIR	1
ARMC6	armadillo repeat containing 6	93436	15529984	7	5	dLGcHVELR	2
ARMC6	armadillo repeat containing 6	93436	15529984	7	5	qVLSTLR	1
ARMC8	armadillo repeat containing 8	25852	47458045	1	1	lYASLGANDEDIR	1
ARMCX3	armadillo repeat containing, X-linked 3	51566	7705274	3	2	aSPNSDDTVLSPQELQk	2
ARMCX3	armadillo repeat containing, X-linked 3	51566	7705274	3	2	lNSSVQLAGLR	1
ARPC1A	actin related protein 2/3 complex, subunit 1A, 41kDa	10552	300360515	2	1	tLESSIQGLR	2
ARPC1B	actin related protein 2/3 complex, subunit 1B, 41kDa	10095	5031601	3	3	tQIAIcPNNHEVHIYEk	1
ARPC1B	actin related protein 2/3 complex, subunit 1B, 41kDa	10095	5031601	3	3	fAVGSGSR	1
ARPC1B	actin related protein 2/3 complex, subunit 1B, 41kDa	10095	5031601	3	3	eHnGQVTGIDWAPESNR	1
ARPC2	actin related protein 2/3 complex, subunit 2, 34kDa	10109	23238211	6	4	eLQAHGADELLk	1
ARPC2	actin related protein 2/3 complex, subunit 2, 34kDa	10109	23238211	6	4	aSHTAPQVLFSHR	3
ARPC2	actin related protein 2/3 complex, subunit 2, 34kDa	10109	23238211	6	4	dNTINLIHTFR	1
ARPC2	actin related protein 2/3 complex, subunit 2, 34kDa	10109	23238211	6	4	iIEETLALk	1
ARPC3	actin related protein 2/3 complex, subunit 3, 21kDa	10094	5031597	2	1	lIGNMALLPIR	2
ARPC4	actin related protein 2/3 complex, subunit 4, 20kDa	10093	5031595	4	2	vLIEGSINSVR	1
ARPC4	actin related protein 2/3 complex, subunit 4, 20kDa	10093	5031595	4	2	eLLLQPVTISR	3
ARPC5	actin related protein 2/3 complex, subunit 5, 16kDa	10092	5031593	4	2	aLAAGGVGSIVR	3
ARPC5	actin related protein 2/3 complex, subunit 5, 16kDa	10092	5031593	4	2	qGNmTAALQAALk	1
ARPC5L	actin related protein 2/3 complex, subunit 5-like	81873	13569956	1	1	sSEIEQAVQSLDR	1
ARPP19	cAMP-regulated phosphoprotein, 19kDa	10776	5729732	1	1	tEVTGDHIPTPQDLPQR	1
ARRB2	arrestin, beta 2	409	39812055	2	2	vYTITPLLSDNR	1
ARRB2	arrestin, beta 2	409	39812055	2	2	eDLDVLGLSFR	1
AS3MT	arsenic (+3 oxidation state) methyltransferase	57412	109389364	2	2	eALQNVHEEVALR	1
AS3MT	arsenic (+3 oxidation state) methyltransferase	57412	109389364	2	2	fVSATFR	1
ASAH1	N-acylsphingosine amidohydrolase (acid ceramidase) 1	427	189011550	1	1	gHLIHGR	1
ASAP2	ArfGAP with SH3 domain, ankyrin repeat and PH domain 2	8853	206597522	5	1	eIISEVqR	5
ASB6	ankyrin repeat and SOCS box containing 6	140459	30089932	1	1	iLVLTELLER	1
ASCC1	activating signal cointegrator 1 complex subunit 1	51008	311771708	1	1	iDVLLDTFR	1
ASCC2	activating signal cointegrator 1 complex subunit 2	84164	20270253	3	3	eGQEEDDDDEEDDADEEAPkPDHFVQDPAVLR	1
ASCC2	activating signal cointegrator 1 complex subunit 2	84164	20270253	3	3	hNVFQNDEFDVFSR	1
ASCC2	activating signal cointegrator 1 complex subunit 2	84164	20270253	3	3	dNIPALVEEYLER	1
ASCC3	activating signal cointegrator 1 complex subunit 3	10973	76880486	5	5	qDNYNEEVADLk	1
ASCC3	activating signal cointegrator 1 complex subunit 3	10973	76880486	5	5	qVESTQSMIR	1
ASCC3	activating signal cointegrator 1 complex subunit 3	10973	76880486	5	5	aVILVHDIk	1
ASCC3	activating signal cointegrator 1 complex subunit 3	10973	76880486	5	5	aLFEIALR	1
ASCC3	activating signal cointegrator 1 complex subunit 3	10973	76880486	5	5	tGYFSSTDLGR	1
ASF1A	anti-silencing function 1A histone chaperone	25842	7661592	1	1	vGYYVNNEYTETELR	1
ASH2L	ash2 (absent, small, or homeotic)-like (Drosophila)	9070	157412282	6	3	qQDGGTTGTTk	1
ASH2L	ash2 (absent, small, or homeotic)-like (Drosophila)	9070	157412282	6	3	vLLALHDR	4
ASH2L	ash2 (absent, small, or homeotic)-like (Drosophila)	9070	157412282	6	3	sLPDTYk	1
ASNA1	arsA arsenite transporter, ATP-binding, homolog 1 (bacterial)	439	50428938	2	1	lPLLPHEVR	2
ASNS	asparagine synthetase (glutamine-hydrolyzing)	440	296010848	7	7	iLQEYVEHQVDDAMMANAAQk	1
ASNS	asparagine synthetase (glutamine-hydrolyzing)	440	296010848	7	7	dVPLHALYDNVEk	1
ASNS	asparagine synthetase (glutamine-hydrolyzing)	440	296010848	7	7	eAFSDGITSVk	1
ASNS	asparagine synthetase (glutamine-hydrolyzing)	440	296010848	7	7	eTFEDSNLIPk	1
ASNS	asparagine synthetase (glutamine-hydrolyzing)	440	296010848	7	7	lAVVDPLFGMQPIR	1
ASNS	asparagine synthetase (glutamine-hydrolyzing)	440	296010848	7	7	tTAAHGLELR	1
ASNS	asparagine synthetase (glutamine-hydrolyzing)	440	296010848	7	7	vPFLDHR	1
ASPH	aspartate beta-hydroxylase	444	14589866	3	3	nDLGVGYLLIGDNDNAk	1
ASPH	aspartate beta-hydroxylase	444	14589866	3	3	gLFLPEDENLR	1
ASPH	aspartate beta-hydroxylase	444	14589866	3	3	sSGNSSSSGSGSGSTSAGSSSPGAR	1
ASPSCR1	alveolar soft part sarcoma chromosome region, candidate 1	79058	13129078	1	1	iALQLDDGSR	1
ASUN	asunder spermatogenesis regulator	55726	155030185	1	1	tIYNLVDMER	1
ASXL2	additional sex combs like 2 (Drosophila)	55252	153792780	1	1	lLLLLPEVDR	1
ATAD1	ATPase family, AAA domain containing 1	84896	31377644	1	1	hVDLLEVAQETDGFSGSDLk	1
ATAD3A	ATPase family, AAA domain containing 3A	55210	283436222	6	6	iNEmVHFDLPGQEER	1
ATAD3A	ATPase family, AAA domain containing 3A	55210	283436222	6	6	iNEMVHFDLPGQEER	1
ATAD3A	ATPase family, AAA domain containing 3A	55210	283436222	6	6	vQDAVQQHQQk	1
ATAD3A	ATPase family, AAA domain containing 3A	55210	283436222	6	6	aTLNAFLYR	1
ATAD3A	ATPase family, AAA domain containing 3A	55210	283436222	6	6	iSEDLR	1
ATAD3A	ATPase family, AAA domain containing 3A	55210	283436222	6	6	lLSRPQDALEGVVLSPSLEAR	1
ATAD3B	ATPase family, AAA domain containing 3B	83858	75677353	2	2	hILLYGPPGTGk	1
ATAD3B	ATPase family, AAA domain containing 3B	83858	75677353	2	2	lLSRPQDVLEGVVLSPSLEAR	1
ATAD5	ATPase family, AAA domain containing 5	79915	26080431	1	1	iSSTPTTETIR	1
ATAT1	alpha tubulin acetyltransferase 1	79969	363807394	1	1	aQNLSAPITSASR	1
ATF1	activating transcription factor 1	466	4885073	1	1	dLSSEDTR	1
ATF2	activating transcription factor 2	1386	368711275	1	1	qLLLAHk	1
ATG2B	autophagy related 2B	55102	118197272	1	1	iIYEPHPQLTR	1
ATG3	autophagy related 3	64422	19526773	3	2	tDAGGEDAILQTR	2
ATG3	autophagy related 3	64422	19526773	3	2	aLEVAEYLTPVLk	1
ATG4B	autophagy related 4B, cysteine peptidase	23192	30410798	2	2	tSVPcAGATAFPADSDR	1
ATG4B	autophagy related 4B, cysteine peptidase	23192	30410798	2	2	fAEFEDFPETSEPVWILGR	1
ATG7	autophagy related 7	10533	222144229	1	1	gYYYnGDSAGLPAR	1
ATG9A	autophagy related 9A	79065	116089287	1	1	aLEIIDFFR	1
ATIC	5-aminoimidazole-4-carboxamide ribonucleotide formyltransferase/IMP cyclohydrolase	471	20127454	26	16	vVIEAcDELGIILAHTNLR	2
ATIC	5-aminoimidazole-4-carboxamide ribonucleotide formyltransferase/IMP cyclohydrolase	471	20127454	26	16	aFTHTAQYDEAISDYFR	2
ATIC	5-aminoimidazole-4-carboxamide ribonucleotide formyltransferase/IMP cyclohydrolase	471	20127454	26	16	sGVAYIAAPSGSAADk	1
ATIC	5-aminoimidazole-4-carboxamide ribonucleotide formyltransferase/IMP cyclohydrolase	471	20127454	26	16	dVSELTGFPEmLGGR	1
ATIC	5-aminoimidazole-4-carboxamide ribonucleotide formyltransferase/IMP cyclohydrolase	471	20127454	26	16	dVSELTGFPEMLGGR	1
ATIC	5-aminoimidazole-4-carboxamide ribonucleotide formyltransferase/IMP cyclohydrolase	471	20127454	26	16	nGQVIGIGAGQQSR	3
ATIC	5-aminoimidazole-4-carboxamide ribonucleotide formyltransferase/IMP cyclohydrolase	471	20127454	26	16	aPGQLALFSVSDk	1
ATIC	5-aminoimidazole-4-carboxamide ribonucleotide formyltransferase/IMP cyclohydrolase	471	20127454	26	16	eALGIPAAASFk	1
ATIC	5-aminoimidazole-4-carboxamide ribonucleotide formyltransferase/IMP cyclohydrolase	471	20127454	26	16	nLTALGLNLVASGGTAk	1
ATIC	5-aminoimidazole-4-carboxamide ribonucleotide formyltransferase/IMP cyclohydrolase	471	20127454	26	16	tLTPISAAYAR	6
ATIC	5-aminoimidazole-4-carboxamide ribonucleotide formyltransferase/IMP cyclohydrolase	471	20127454	26	16	tGLVEFAR	2
ATIC	5-aminoimidazole-4-carboxamide ribonucleotide formyltransferase/IMP cyclohydrolase	471	20127454	26	16	dLPESALR	1
ATIC	5-aminoimidazole-4-carboxamide ribonucleotide formyltransferase/IMP cyclohydrolase	471	20127454	26	16	lDFNLIR	1
ATIC	5-aminoimidazole-4-carboxamide ribonucleotide formyltransferase/IMP cyclohydrolase	471	20127454	26	16	nIPEDNADMAR	1
ATIC	5-aminoimidazole-4-carboxamide ribonucleotide formyltransferase/IMP cyclohydrolase	471	20127454	26	16	sLFSNVVTk	1
ATIC	5-aminoimidazole-4-carboxamide ribonucleotide formyltransferase/IMP cyclohydrolase	471	20127454	26	16	yTQSNSVcYAk	1
ATL2	atlastin GTPase 2	64225	208610000	7	4	iYQGEELPHPk	1
ATL2	atlastin GTPase 2	64225	208610000	7	4	qNQHEELQNVR	2
ATL2	atlastin GTPase 2	64225	208610000	7	4	vATNPSFDGR	3
ATL2	atlastin GTPase 2	64225	208610000	7	4	nLVPLLLAPENLVEk	1
ATP13A1	ATPase type 13A1	57130	170016077	2	2	dLEDESTPIVk	1
ATP13A1	ATPase type 13A1	57130	170016077	2	2	tGTLTSDSLVVR	1
ATP13A3	ATPase type 13A3	79572	148839292	1	1	vIALAHR	1
ATP1A1	ATPase, Na+/K+ transporting, alpha 1 polypeptide	476	237681111	47	27	qAADmILLDDNFASIVTGVEEGR	2
ATP1A1	ATPase, Na+/K+ transporting, alpha 1 polypeptide	476	237681111	47	27	qAADMILLDDNFASIVTGVEEGR	1
ATP1A1	ATPase, Na+/K+ transporting, alpha 1 polypeptide	476	237681111	47	27	wINDVEDSYGQQWTYEQR	1
ATP1A1	ATPase, Na+/K+ transporting, alpha 1 polypeptide	476	237681111	47	27	dGPNALTPPPTTPEWIk	1
ATP1A1	ATPase, Na+/K+ transporting, alpha 1 polypeptide	476	237681111	47	27	mSINAEEVVVGDLVEVk	2
ATP1A1	ATPase, Na+/K+ transporting, alpha 1 polypeptide	476	237681111	47	27	gVGIISEGNETVEDIAAR	1
ATP1A1	ATPase, Na+/K+ transporting, alpha 1 polypeptide	476	237681111	47	27	dAFQNAYLELGGLGER	1
ATP1A1	ATPase, Na+/K+ transporting, alpha 1 polypeptide	476	237681111	47	27	vDNSSLTGESEPQTR	1
ATP1A1	ATPase, Na+/K+ transporting, alpha 1 polypeptide	476	237681111	47	27	aVFQANQENLPILk	1
ATP1A1	ATPase, Na+/K+ transporting, alpha 1 polypeptide	476	237681111	47	27	sPDFTNENPLETR	3
ATP1A1	ATPase, Na+/K+ transporting, alpha 1 polypeptide	476	237681111	47	27	aVAGDASESALLk	2
ATP1A1	ATPase, Na+/K+ transporting, alpha 1 polypeptide	476	237681111	47	27	nSVFQQGMk	2
ATP1A1	ATPase, Na+/K+ transporting, alpha 1 polypeptide	476	237681111	47	27	vImVTGDHPITAk	1
ATP1A1	ATPase, Na+/K+ transporting, alpha 1 polypeptide	476	237681111	47	27	eQPLDEELk	2
ATP1A1	ATPase, Na+/K+ transporting, alpha 1 polypeptide	476	237681111	47	27	vIMVTGDHPITAk	3
ATP1A1	ATPase, Na+/K+ transporting, alpha 1 polypeptide	476	237681111	47	27	aAEILAR	2
ATP1A1	ATPase, Na+/K+ transporting, alpha 1 polypeptide	476	237681111	47	27	yHTEIVFAR	2
ATP1A1	ATPase, Na+/K+ transporting, alpha 1 polypeptide	476	237681111	47	27	lNIPVSQVNPR	6
ATP1A1	ATPase, Na+/K+ transporting, alpha 1 polypeptide	476	237681111	47	27	gIVVYTGDR	2
ATP1A1	ATPase, Na+/K+ transporting, alpha 1 polypeptide	476	237681111	47	27	lIFDNLk	2
ATP1A1	ATPase, Na+/K+ transporting, alpha 1 polypeptide	476	237681111	47	27	lSLDELHR	2
ATP1A1	ATPase, Na+/K+ transporting, alpha 1 polypeptide	476	237681111	47	27	tGTLTQNR	1
ATP1A1	ATPase, Na+/K+ transporting, alpha 1 polypeptide	476	237681111	47	27	aAVPDAVGk	1
ATP1A1	ATPase, Na+/K+ transporting, alpha 1 polypeptide	476	237681111	47	27	iPADIR	1
ATP1A1	ATPase, Na+/K+ transporting, alpha 1 polypeptide	476	237681111	47	27	vDWDDR	1
ATP1A1	ATPase, Na+/K+ transporting, alpha 1 polypeptide	476	237681111	47	27	nmVPQQALVIR	2
ATP1A1	ATPase, Na+/K+ transporting, alpha 1 polypeptide	476	237681111	47	27	dMTSEQLDDILk	1
ATP1B1	ATPase, Na+/K+ transporting, beta 1 polypeptide	481	4502277	1	1	aYGENIGYSEk	1
ATP1B3	ATPase, Na+/K+ transporting, beta 3 polypeptide	483	4502281	2	2	sLNQSLAEWk	1
ATP1B3	ATPase, Na+/K+ transporting, beta 3 polypeptide	483	4502281	2	2	nEDIPNVAVYPHnGMIDLk	1
ATP2A2	ATPase, Ca++ transporting, cardiac muscle, slow twitch 2	488	4502285	24	19	tVEEVLGHFGVNESTGLSLEQVk	1
ATP2A2	ATPase, Ca++ transporting, cardiac muscle, slow twitch 2	488	4502285	24	19	tASEmVLADDNFSTIVAAVEEGR	1
ATP2A2	ATPase, Ca++ transporting, cardiac muscle, slow twitch 2	488	4502285	24	19	tASEMVLADDNFSTIVAAVEEGR	2
ATP2A2	ATPase, Ca++ transporting, cardiac muscle, slow twitch 2	488	4502285	24	19	vGEATETALTcLVEk	1
ATP2A2	ATPase, Ca++ transporting, cardiac muscle, slow twitch 2	488	4502285	24	19	eEMHLEDSANFIk	1
ATP2A2	ATPase, Ca++ transporting, cardiac muscle, slow twitch 2	488	4502285	24	19	dIVPGDIVEIAVGDkVPADIR	1
ATP2A2	ATPase, Ca++ transporting, cardiac muscle, slow twitch 2	488	4502285	24	19	wGSNELPAEEGk	2
ATP2A2	ATPase, Ca++ transporting, cardiac muscle, slow twitch 2	488	4502285	24	19	dIVPGDIVEIAVGDk	1
ATP2A2	ATPase, Ca++ transporting, cardiac muscle, slow twitch 2	488	4502285	24	19	vDQSILTGESVSVIk	2
ATP2A2	ATPase, Ca++ transporting, cardiac muscle, slow twitch 2	488	4502285	24	19	cLALATHDNPLR	1
ATP2A2	ATPase, Ca++ transporting, cardiac muscle, slow twitch 2	488	4502285	24	19	eFDELNPSAQR	2
ATP2A2	ATPase, Ca++ transporting, cardiac muscle, slow twitch 2	488	4502285	24	19	iSLPVILmDETLk	1
ATP2A2	ATPase, Ca++ transporting, cardiac muscle, slow twitch 2	488	4502285	24	19	vIMITGDNk	1
ATP2A2	ATPase, Ca++ transporting, cardiac muscle, slow twitch 2	488	4502285	24	19	nAENAIEALk	1
ATP2A2	ATPase, Ca++ transporting, cardiac muscle, slow twitch 2	488	4502285	24	19	iSLPVILMDETLk	2
ATP2A2	ATPase, Ca++ transporting, cardiac muscle, slow twitch 2	488	4502285	24	19	eWGSGSDTLR	1
ATP2A2	ATPase, Ca++ transporting, cardiac muscle, slow twitch 2	488	4502285	24	19	eFTLEFSR	1
ATP2A2	ATPase, Ca++ transporting, cardiac muscle, slow twitch 2	488	4502285	24	19	vPADIR	1
ATP2A2	ATPase, Ca++ transporting, cardiac muscle, slow twitch 2	488	4502285	24	19	iRDEMVATEQER	1
ATP2B1	ATPase, Ca++ transporting, plasma membrane 1	490	48255945	17	10	iEDsEPHIPLIDDTDAEDDAPTkR	1
ATP2B1	ATPase, Ca++ transporting, plasma membrane 1	490	48255945	17	10	iEDSEPHIPLIDDTDAEDDAPTkR	2
ATP2B1	ATPase, Ca++ transporting, plasma membrane 1	490	48255945	17	10	eEIPEEELAEDVEEIDHAER	5
ATP2B1	ATPase, Ca++ transporting, plasma membrane 1	490	48255945	17	10	eANHDGDFGITLAELR	1
ATP2B1	ATPase, Ca++ transporting, plasma membrane 1	490	48255945	17	10	gGQVIQIPVADITVGDIAQVk	1
ATP2B1	ATPase, Ca++ transporting, plasma membrane 1	490	48255945	17	10	nEIPEEALYk	3
ATP2B1	ATPase, Ca++ transporting, plasma membrane 1	490	48255945	17	10	tVIEPMASEGLR	1
ATP2B1	ATPase, Ca++ transporting, plasma membrane 1	490	48255945	17	10	fTVIR	1
ATP2B1	ATPase, Ca++ transporting, plasma membrane 1	490	48255945	17	10	tSPNEGLSGNPADLER	1
ATP2B1	ATPase, Ca++ transporting, plasma membrane 1	490	48255945	17	10	iEDSEPHIPLIDDTDAEDDAPTk	1
ATP2B4	ATPase, Ca++ transporting, plasma membrane 4	493	48255959	3	2	tSPVEGLSGNPADLEk	2
ATP2B4	ATPase, Ca++ transporting, plasma membrane 4	493	48255959	3	2	dAEGLDEIDHAEmELR	1
ATP5A1	ATP synthase, H+ transporting, mitochondrial F1 complex, alpha subunit 1, cardiac muscle	498	50345984	63	25	gMSLNLEPDNVGVVVFGNDk	2
ATP5A1	ATP synthase, H+ transporting, mitochondrial F1 complex, alpha subunit 1, cardiac muscle	498	50345984	63	25	eVAAFAQFGSDLDAATQQLLSR	1
ATP5A1	ATP synthase, H+ transporting, mitochondrial F1 complex, alpha subunit 1, cardiac muscle	498	50345984	63	25	qGQYSPMAIEEQVAVIYAGVR	2
ATP5A1	ATP synthase, H+ transporting, mitochondrial F1 complex, alpha subunit 1, cardiac muscle	498	50345984	63	25	nVQAEEMVEFSSGLk	16
ATP5A1	ATP synthase, H+ transporting, mitochondrial F1 complex, alpha subunit 1, cardiac muscle	498	50345984	63	25	iLGADTSVDLEETGR	5
ATP5A1	ATP synthase, H+ transporting, mitochondrial F1 complex, alpha subunit 1, cardiac muscle	498	50345984	63	25	eAYPGDVFYLHSR	5
ATP5A1	ATP synthase, H+ transporting, mitochondrial F1 complex, alpha subunit 1, cardiac muscle	498	50345984	63	25	lkEIVTNFLAGFEA	1
ATP5A1	ATP synthase, H+ transporting, mitochondrial F1 complex, alpha subunit 1, cardiac muscle	498	50345984	63	25	tGAIVDVPVGEELLGR	2
ATP5A1	ATP synthase, H+ transporting, mitochondrial F1 complex, alpha subunit 1, cardiac muscle	498	50345984	63	25	hALIIYDDLSk	2
ATP5A1	ATP synthase, H+ transporting, mitochondrial F1 complex, alpha subunit 1, cardiac muscle	498	50345984	63	25	tGTAEMSSILEER	1
ATP5A1	ATP synthase, H+ transporting, mitochondrial F1 complex, alpha subunit 1, cardiac muscle	498	50345984	63	25	ePmQTGIk	1
ATP5A1	ATP synthase, H+ transporting, mitochondrial F1 complex, alpha subunit 1, cardiac muscle	498	50345984	63	25	fNDGSDEk	2
ATP5A1	ATP synthase, H+ transporting, mitochondrial F1 complex, alpha subunit 1, cardiac muscle	498	50345984	63	25	ePMQTGIk	1
ATP5A1	ATP synthase, H+ transporting, mitochondrial F1 complex, alpha subunit 1, cardiac muscle	498	50345984	63	25	iSEQSDAk	1
ATP5A1	ATP synthase, H+ transporting, mitochondrial F1 complex, alpha subunit 1, cardiac muscle	498	50345984	63	25	lTDADAMk	1
ATP5A1	ATP synthase, H+ transporting, mitochondrial F1 complex, alpha subunit 1, cardiac muscle	498	50345984	63	25	sTVAQLVk	5
ATP5A1	ATP synthase, H+ transporting, mitochondrial F1 complex, alpha subunit 1, cardiac muscle	498	50345984	63	25	eLIIGDR	2
ATP5A1	ATP synthase, H+ transporting, mitochondrial F1 complex, alpha subunit 1, cardiac muscle	498	50345984	63	25	qMSLLLR	1
ATP5A1	ATP synthase, H+ transporting, mitochondrial F1 complex, alpha subunit 1, cardiac muscle	498	50345984	63	25	aPGIIPR	2
ATP5A1	ATP synthase, H+ transporting, mitochondrial F1 complex, alpha subunit 1, cardiac muscle	498	50345984	63	25	aVDSLVPIGR	1
ATP5A1	ATP synthase, H+ transporting, mitochondrial F1 complex, alpha subunit 1, cardiac muscle	498	50345984	63	25	gIRPAINVGLSVSR	1
ATP5A1	ATP synthase, H+ transporting, mitochondrial F1 complex, alpha subunit 1, cardiac muscle	498	50345984	63	25	tGTAEmSSILEER	5
ATP5A1	ATP synthase, H+ transporting, mitochondrial F1 complex, alpha subunit 1, cardiac muscle	498	50345984	63	25	vVDALGNAIDGk	1
ATP5A1	ATP synthase, H+ transporting, mitochondrial F1 complex, alpha subunit 1, cardiac muscle	498	50345984	63	25	qGQYSPmAIEEQVAVIYAGVR	1
ATP5A1	ATP synthase, H+ transporting, mitochondrial F1 complex, alpha subunit 1, cardiac muscle	498	50345984	63	25	fENAFLSHVVSQHQALLGTIR	1
ATP5B	ATP synthase, H+ transporting, mitochondrial F1 complex, beta polypeptide	506	32189394	60	24	gFQQILAGEYDHLPEQAFYMVGPIEEAVAk	1
ATP5B	ATP synthase, H+ transporting, mitochondrial F1 complex, beta polypeptide	506	32189394	60	24	sLQDIIAILGmDELSEEDkLTVSR	5
ATP5B	ATP synthase, H+ transporting, mitochondrial F1 complex, beta polypeptide	506	32189394	60	24	sLQDIIAILGmDELSEEDk	2
ATP5B	ATP synthase, H+ transporting, mitochondrial F1 complex, beta polypeptide	506	32189394	60	24	eGNDLYHEmIESGVINLk	1
ATP5B	ATP synthase, H+ transporting, mitochondrial F1 complex, beta polypeptide	506	32189394	60	24	sLQDIIAILGMDELSEEDk	2
ATP5B	ATP synthase, H+ transporting, mitochondrial F1 complex, beta polypeptide	506	32189394	60	24	dQEGQDVLLFIDNIFR	6
ATP5B	ATP synthase, H+ transporting, mitochondrial F1 complex, beta polypeptide	506	32189394	60	24	aIAELGIYPAVDPLDSTSR	4
ATP5B	ATP synthase, H+ transporting, mitochondrial F1 complex, beta polypeptide	506	32189394	60	24	iMDPNIVGSEHYDVAR	1
ATP5B	ATP synthase, H+ transporting, mitochondrial F1 complex, beta polypeptide	506	32189394	60	24	imDPNIVGSEHYDVAR	1
ATP5B	ATP synthase, H+ transporting, mitochondrial F1 complex, beta polypeptide	506	32189394	60	24	vALVYGQMNEPPGAR	2
ATP5B	ATP synthase, H+ transporting, mitochondrial F1 complex, beta polypeptide	506	32189394	60	24	lVLEVAQHLGESTVR	5
ATP5B	ATP synthase, H+ transporting, mitochondrial F1 complex, beta polypeptide	506	32189394	60	24	tIAmDGTEGLVR	2
ATP5B	ATP synthase, H+ transporting, mitochondrial F1 complex, beta polypeptide	506	32189394	60	24	fTQAGSEVSALLGR	3
ATP5B	ATP synthase, H+ transporting, mitochondrial F1 complex, beta polypeptide	506	32189394	60	24	vALTGLTVAEYFR	1
ATP5B	ATP synthase, H+ transporting, mitochondrial F1 complex, beta polypeptide	506	32189394	60	24	iMNVIGEPIDER	1
ATP5B	ATP synthase, H+ transporting, mitochondrial F1 complex, beta polypeptide	506	32189394	60	24	tIAMDGTEGLVR	4
ATP5B	ATP synthase, H+ transporting, mitochondrial F1 complex, beta polypeptide	506	32189394	60	24	tVLImELINnVAk	2
ATP5B	ATP synthase, H+ transporting, mitochondrial F1 complex, beta polypeptide	506	32189394	60	24	tVLImELINNVAk	2
ATP5B	ATP synthase, H+ transporting, mitochondrial F1 complex, beta polypeptide	506	32189394	60	24	tVLIMELINNVAk	2
ATP5B	ATP synthase, H+ transporting, mitochondrial F1 complex, beta polypeptide	506	32189394	60	24	iPVGPETLGR	4
ATP5B	ATP synthase, H+ transporting, mitochondrial F1 complex, beta polypeptide	506	32189394	60	24	vLDSGAPIk	3
ATP5B	ATP synthase, H+ transporting, mitochondrial F1 complex, beta polypeptide	506	32189394	60	24	vALVYGQmNEPPGAR	3
ATP5B	ATP synthase, H+ transporting, mitochondrial F1 complex, beta polypeptide	506	32189394	60	24	vLDSGAPIkIPVGPETLGR	1
ATP5B	ATP synthase, H+ transporting, mitochondrial F1 complex, beta polypeptide	506	32189394	60	24	imNVIGEPIDER	2
ATP5C1	ATP synthase, H+ transporting, mitochondrial F1 complex, gamma polypeptide 1	509	50345988	6	6	eLIEIISGAAALD	1
ATP5C1	ATP synthase, H+ transporting, mitochondrial F1 complex, gamma polypeptide 1	509	50345988	6	6	iYGLGSLALYEk	1
ATP5C1	ATP synthase, H+ transporting, mitochondrial F1 complex, gamma polypeptide 1	509	50345988	6	6	eVMLVGIGDk	1
ATP5C1	ATP synthase, H+ transporting, mitochondrial F1 complex, gamma polypeptide 1	509	50345988	6	6	sEVATLTAAGk	1
ATP5C1	ATP synthase, H+ transporting, mitochondrial F1 complex, gamma polypeptide 1	509	50345988	6	6	hLLIGVSSDR	1
ATP5C1	ATP synthase, H+ transporting, mitochondrial F1 complex, gamma polypeptide 1	509	50345988	6	6	tHSDQFLVAFk	1
ATP5D	ATP synthase, H+ transporting, mitochondrial F1 complex, delta subunit	513	4502297	5	3	aQAELVGTADEATR	3
ATP5D	ATP synthase, H+ transporting, mitochondrial F1 complex, delta subunit	513	4502297	5	3	iEANEALVk	1
ATP5D	ATP synthase, H+ transporting, mitochondrial F1 complex, delta subunit	513	4502297	5	3	qVDVPTLTGAFGILAAHVPTLQVLRPGLVVVHAEDGTTSk	1
ATP5E	ATP synthase, H+ transporting, mitochondrial F1 complex, epsilon subunit	514	5901896	1	1	qAGLSYIR	1
ATP5F1	ATP synthase, H+ transporting, mitochondrial Fo complex, subunit B1	515	21361565	7	5	yGLIPEEFFQFLYPk	1
ATP5F1	ATP synthase, H+ transporting, mitochondrial Fo complex, subunit B1	515	21361565	7	5	qASIQHIQNAIDTEk	2
ATP5F1	ATP synthase, H+ transporting, mitochondrial Fo complex, subunit B1	515	21361565	7	5	eQEHMINWVEk	1
ATP5F1	ATP synthase, H+ transporting, mitochondrial Fo complex, subunit B1	515	21361565	7	5	sQQALVQk	2
ATP5F1	ATP synthase, H+ transporting, mitochondrial Fo complex, subunit B1	515	21361565	7	5	tGVTGPYVLGTGLILYALSk	1
ATP5G3	ATP synthase, H+ transporting, mitochondrial Fo complex, subunit C3 (subunit 9)	518	298358756	2	1	dIDTAAk	2
ATP5H	ATP synthase, H+ transporting, mitochondrial Fo complex, subunit d	10476	5453559	3	3	scAEWVSLSk	1
ATP5H	ATP synthase, H+ transporting, mitochondrial Fo complex, subunit d	10476	5453559	3	3	vPVPEDk	1
ATP5H	ATP synthase, H+ transporting, mitochondrial Fo complex, subunit d	10476	5453559	3	3	sWNETLTSR	1
ATP5I	ATP synthase, H+ transporting, mitochondrial Fo complex, subunit E	521	6005717	5	4	eLAEDDSILk	2
ATP5I	ATP synthase, H+ transporting, mitochondrial Fo complex, subunit E	521	6005717	5	4	mVPPVQVSPLIk	1
ATP5I	ATP synthase, H+ transporting, mitochondrial Fo complex, subunit E	521	6005717	5	4	vPPVQVSPLIk	1
ATP5I	ATP synthase, H+ transporting, mitochondrial Fo complex, subunit E	521	6005717	5	4	ySALFLGVAYGATR	1
ATP5J	ATP synthase, H+ transporting, mitochondrial Fo complex, subunit F6	522	18644883	2	1	qTSGGPVDASSEYQQELER	2
ATP5J2-PTCD1	ATP5J2-PTCD1 readthrough	100526740	311893396	3	3	lGELPSWILMR	1
ATP5J2-PTCD1	ATP5J2-PTCD1 readthrough	100526740	311893396	3	3	dFSPSGIFGAFQR	1
ATP5J2-PTCD1	ATP5J2-PTCD1 readthrough	100526740	311893396	3	3	lVEALDLFER	1
ATP5L	ATP synthase, H+ transporting, mitochondrial Fo complex, subunit G	10632	51479156	3	2	iVNSAQTGSFk	2
ATP5L	ATP synthase, H+ transporting, mitochondrial Fo complex, subunit G	10632	51479156	3	2	vELVPPTPAEIPR	1
ATP5O	ATP synthase, H+ transporting, mitochondrial F1 complex, O subunit	539	4502303	17	9	gEVPcTVTSASPLEEATLSELk	1
ATP5O	ATP synthase, H+ transporting, mitochondrial F1 complex, O subunit	539	4502303	17	9	fSPLTTNLINLLAEnGR	1
ATP5O	ATP synthase, H+ transporting, mitochondrial F1 complex, O subunit	539	4502303	17	9	lVRPPVQVYGIEGR	4
ATP5O	ATP synthase, H+ transporting, mitochondrial F1 complex, O subunit	539	4502303	17	9	yATALYSAASk	1
ATP5O	ATP synthase, H+ transporting, mitochondrial F1 complex, O subunit	539	4502303	17	9	tDPSILGGMIVR	1
ATP5O	ATP synthase, H+ transporting, mitochondrial F1 complex, O subunit	539	4502303	17	9	tDPSILGGmIVR	3
ATP5O	ATP synthase, H+ transporting, mitochondrial F1 complex, O subunit	539	4502303	17	9	sFLSQGQVLk	2
ATP5O	ATP synthase, H+ transporting, mitochondrial F1 complex, O subunit	539	4502303	17	9	vAASVLNPYVk	3
ATP5O	ATP synthase, H+ transporting, mitochondrial F1 complex, O subunit	539	4502303	17	9	fSPLTTNLINLLAENGR	1
ATP6	ATP synthase F0 subunit 6	4508	196123584	1	1	lITTQQWLIk	1
ATP6AP2	ATPase, H+ transporting, lysosomal accessory protein 2	10159	15011918	1	1	nPASPYNLAYk	1
ATP6V0A1	ATPase, H+ transporting, lysosomal V0 subunit a1	535	19913418	7	5	iDDLQMVLNQTEDHR	2
ATP6V0A1	ATPase, H+ transporting, lysosomal V0 subunit a1	535	19913418	7	5	dMIDLEANFEk	1
ATP6V0A1	ATPase, H+ transporting, lysosomal V0 subunit a1	535	19913418	7	5	dLNPDVNVFQR	1
ATP6V0A1	ATPase, H+ transporting, lysosomal V0 subunit a1	535	19913418	7	5	aSLYPcPETPQER	2
ATP6V0A1	ATPase, H+ transporting, lysosomal V0 subunit a1	535	19913418	7	5	hLGTLNFGGIR	1
ATP6V0D1	ATPase, H+ transporting, lysosomal 38kDa, V0 subunit d1	9114	19913432	6	6	lHLQSTDYGNFLANEASPLTVSVIDDR	1
ATP6V0D1	ATPase, H+ transporting, lysosomal 38kDa, V0 subunit d1	9114	19913432	6	6	aGVLSQADYLNLVQcETLEDLk	1
ATP6V0D1	ATPase, H+ transporting, lysosomal 38kDa, V0 subunit d1	9114	19913432	6	6	aDDYEQVk	1
ATP6V0D1	ATPase, H+ transporting, lysosomal 38kDa, V0 subunit d1	9114	19913432	6	6	lYPEGLAQLAR	1
ATP6V0D1	ATPase, H+ transporting, lysosomal 38kDa, V0 subunit d1	9114	19913432	6	6	lFPHcGR	1
ATP6V0D1	ATPase, H+ transporting, lysosomal 38kDa, V0 subunit d1	9114	19913432	6	6	mVVEFR	1
ATP6V1A	ATPase, H+ transporting, lysosomal 70kDa, V1 subunit A	523	19913424	20	12	eILQEEEDLAEIVQLVGk	1
ATP6V1A	ATPase, H+ transporting, lysosomal 70kDa, V1 subunit A	523	19913424	20	12	lAEMPADSGYPAYLGAR	1
ATP6V1A	ATPase, H+ transporting, lysosomal 70kDa, V1 subunit A	523	19913424	20	12	sDYAQLLEDMQNAFR	2
ATP6V1A	ATPase, H+ transporting, lysosomal 70kDa, V1 subunit A	523	19913424	20	12	tALVANTSNMPVAAR	3
ATP6V1A	ATPase, H+ transporting, lysosomal 70kDa, V1 subunit A	523	19913424	20	12	tALVANTSNmPVAAR	3
ATP6V1A	ATPase, H+ transporting, lysosomal 70kDa, V1 subunit A	523	19913424	20	12	dDFLQQnGYTPYDR	1
ATP6V1A	ATPase, H+ transporting, lysosomal 70kDa, V1 subunit A	523	19913424	20	12	aVETTAQSDNk	2
ATP6V1A	ATPase, H+ transporting, lysosomal 70kDa, V1 subunit A	523	19913424	20	12	lPANHPLLTGQR	3
ATP6V1A	ATPase, H+ transporting, lysosomal 70kDa, V1 subunit A	523	19913424	20	12	gVNVSALSR	1
ATP6V1A	ATPase, H+ transporting, lysosomal 70kDa, V1 subunit A	523	19913424	20	12	tVISQSLSk	1
ATP6V1A	ATPase, H+ transporting, lysosomal 70kDa, V1 subunit A	523	19913424	20	12	gNEMSEVLR	1
ATP6V1A	ATPase, H+ transporting, lysosomal 70kDa, V1 subunit A	523	19913424	20	12	vGHSELVGEIIR	1
ATP6V1B2	ATPase, H+ transporting, lysosomal 56/58kDa, V1 subunit B2	526	19913428	6	6	tVFETLDIGWQLLR	1
ATP6V1B2	ATPase, H+ transporting, lysosomal 56/58kDa, V1 subunit B2	526	19913428	6	6	qIYPPINVLPSLSR	1
ATP6V1B2	ATPase, H+ transporting, lysosomal 56/58kDa, V1 subunit B2	526	19913428	6	6	nFIAQGPYENR	1
ATP6V1B2	ATPase, H+ transporting, lysosomal 56/58kDa, V1 subunit B2	526	19913428	6	6	tScEFTGDILR	1
ATP6V1B2	ATPase, H+ transporting, lysosomal 56/58kDa, V1 subunit B2	526	19913428	6	6	tPVSEDMLGR	1
ATP6V1B2	ATPase, H+ transporting, lysosomal 56/58kDa, V1 subunit B2	526	19913428	6	6	sGQVLEVSGSk	1
ATP6V1C1	ATPase, H+ transporting, lysosomal 42kDa, V1 subunit C1	528	4502315	11	9	vQENLLANGVDLVTYITR	1
ATP6V1C1	ATPase, H+ transporting, lysosomal 42kDa, V1 subunit C1	528	4502315	11	9	iDcNLLEFk	1
ATP6V1C1	ATPase, H+ transporting, lysosomal 42kDa, V1 subunit C1	528	4502315	11	9	vGTLDVLVGLSDELAk	1
ATP6V1C1	ATPase, H+ transporting, lysosomal 42kDa, V1 subunit C1	528	4502315	11	9	gVTQIDNDLk	1
ATP6V1C1	ATPase, H+ transporting, lysosomal 42kDa, V1 subunit C1	528	4502315	11	9	aSAYNNLk	1
ATP6V1C1	ATPase, H+ transporting, lysosomal 42kDa, V1 subunit C1	528	4502315	11	9	eVLHELYk	2
ATP6V1C1	ATPase, H+ transporting, lysosomal 42kDa, V1 subunit C1	528	4502315	11	9	nNNLAVTSk	1
ATP6V1C1	ATPase, H+ transporting, lysosomal 42kDa, V1 subunit C1	528	4502315	11	9	lDAFVEGVVk	2
ATP6V1C1	ATPase, H+ transporting, lysosomal 42kDa, V1 subunit C1	528	4502315	11	9	gNLQNLER	1
ATP6V1D	ATPase, H+ transporting, lysosomal 34kDa, V1 subunit D	51382	7706757	2	2	eAAFSLAEAk	1
ATP6V1D	ATPase, H+ transporting, lysosomal 34kDa, V1 subunit D	51382	7706757	2	2	vNAIEHVIIPR	1
ATP6V1E1	ATPase, H+ transporting, lysosomal 31kDa, V1 subunit E1	529	87159818	4	2	aEEEFNIEk	1
ATP6V1E1	ATPase, H+ transporting, lysosomal 31kDa, V1 subunit E1	529	87159818	4	2	gALFGANANR	3
ATP6V1F	ATPase, H+ transporting, lysosomal 14kDa, V1 subunit F	9296	20357547	2	2	dTTINEIEDTFR	1
ATP6V1F	ATPase, H+ transporting, lysosomal 14kDa, V1 subunit F	9296	20357547	2	2	gMFTAEDLR	1
ATP6V1G1	ATPase, H+ transporting, lysosomal 13kDa, V1 subunit G1	9550	4757818	3	1	eEAQAEIEQYR	3
ATP6V1H	ATPase, H+ transporting, lysosomal 50/57kDa, V1 subunit H	51606	47717100	4	4	lGESVQDLSSFDEYSSELk	1
ATP6V1H	ATPase, H+ transporting, lysosomal 50/57kDa, V1 subunit H	51606	47717100	4	4	lLEVSDDPQVLAVAAHDVGEYVR	1
ATP6V1H	ATPase, H+ transporting, lysosomal 50/57kDa, V1 subunit H	51606	47717100	4	4	yDDEDISEDIk	1
ATP6V1H	ATPase, H+ transporting, lysosomal 50/57kDa, V1 subunit H	51606	47717100	4	4	vSIFFDYAR	1
ATPAF1	ATP synthase mitochondrial F1 complex assembly factor 1	64756	374081865	1	1	ymSVIAELEQSGLGAELk	1
ATPAF2	ATP synthase mitochondrial F1 complex assembly factor 2	91647	21735485	4	4	lEEEYQIQk	1
ATPAF2	ATP synthase mitochondrial F1 complex assembly factor 2	91647	21735485	4	4	vEEPETLVELQR	1
ATPAF2	ATP synthase mitochondrial F1 complex assembly factor 2	91647	21735485	4	4	fLDTDTIcYR	1
ATPAF2	ATP synthase mitochondrial F1 complex assembly factor 2	91647	21735485	4	4	lTVEQAVLLSR	1
ATPIF1	ATPase inhibitory factor 1	93974	7705927	4	2	hHEEEIVHHk	2
ATPIF1	ATPase inhibitory factor 1	93974	7705927	4	2	eQLAALk	2
ATRX	alpha thalassemia/mental retardation syndrome X-linked	546	20336205	3	3	lVLDEDEETkEPLVQVHR	1
ATRX	alpha thalassemia/mental retardation syndrome X-linked	546	20336205	3	3	eqSFTSLEVR	1
ATRX	alpha thalassemia/mental retardation syndrome X-linked	546	20336205	3	3	lDGSTTAQSR	1
ATXN10	ataxin 10	25814	266453278	8	7	mkELEENLNIAIDVIDAYQk	1
ATXN10	ataxin 10	25814	266453278	8	7	nLTEDNSQNQDLIAk	2
ATXN10	ataxin 10	25814	266453278	8	7	lASEEPPDDEEALATIR	1
ATXN10	ataxin 10	25814	266453278	8	7	lSGVMVPAPIQDLEALR	1
ATXN10	ataxin 10	25814	266453278	8	7	aEGDISNVAnGFk	1
ATXN10	ataxin 10	25814	266453278	8	7	vEQESLLTAFR	1
ATXN10	ataxin 10	25814	266453278	8	7	eTTNIFSNcGcVR	1
ATXN2L	ataxin 2-like	11273	27262647	10	8	tLSSPSNRPSGETSVPPPPAVGR	2
ATXN2L	ataxin 2-like	11273	27262647	10	8	tTYDSSLSSYTVPLEk	1
ATXN2L	ataxin 2-like	11273	27262647	10	8	lQPSSSPENSLDPFPPR	1
ATXN2L	ataxin 2-like	11273	27262647	10	8	gPPQSPVFEGVYNNSR	1
ATXN2L	ataxin 2-like	11273	27262647	10	8	nGTTYEGIFk	1
ATXN2L	ataxin 2-like	11273	27262647	10	8	fELAVDAVHR	1
ATXN2L	ataxin 2-like	11273	27262647	10	8	aEGLQVGQDAR	2
ATXN2L	ataxin 2-like	11273	27262647	10	8	aSEPAGGPR	1
AUP1	ancient ubiquitous protein 1	550	31712030	2	2	lPPTPLLLFPEEEATnGR	1
AUP1	ancient ubiquitous protein 1	550	31712030	2	2	qLGEANEEFALR	1
AURKA	aurora kinase A	6790	38327562	2	1	vLcPSNSSQR	2
AURKB	aurora kinase B	9212	378786658	1	1	vMENSSGTPDILTR	1
AZGP1	alpha-2-glycoprotein 1, zinc-binding	563	4502337	1	1	aGEVQEPELR	1
AZI1	5-azacytidine induced 1	22994	111955162	1	1	eVTEEEAER	1
B3GAT3	beta-1,3-glucuronyltransferase 3 (glucuronosyltransferase I)	26229	12408654	1	1	iSQLQAELR	1
B3GNT1	UDP-GlcNAc:betaGal beta-1,3-N-acetylglucosaminyltransferase 1	11041	5802984	3	3	tALASGGVLDASGDYR	1
B3GNT1	UDP-GlcNAc:betaGal beta-1,3-N-acetylglucosaminyltransferase 1	11041	5802984	3	3	yEAAVPDPR	1
B3GNT1	UDP-GlcNAc:betaGal beta-1,3-N-acetylglucosaminyltransferase 1	11041	5802984	3	3	vPTFDER	1
BAG2	BCL2-associated athanogene 2	9532	4757834	7	4	eAATAVEQEk	1
BAG2	BCL2-associated athanogene 2	9532	4757834	7	4	nPQQQESLk	1
BAG2	BCL2-associated athanogene 2	9532	4757834	7	4	lLESLDQLELR	1
BAG2	BCL2-associated athanogene 2	9532	4757834	7	4	rLETLLR	4
BAG3	BCL2-associated athanogene 3	9531	14043024	3	2	eLLALDSVDPEGR	2
BAG3	BCL2-associated athanogene 3	9531	14043024	3	2	qVHPFHVYPQPGMQR	1
BAG5	BCL2-associated athanogene 5	9529	62548854	2	2	tELQGLIGQLDEVSLEk	1
BAG5	BCL2-associated athanogene 5	9529	62548854	2	2	yLDLEEEADTTk	1
BAG6	BCL2-associated athanogene 6	7917	18375630	9	7	vGDPPQPLPEEPMEVQGAER	1
BAG6	BCL2-associated athanogene 6	7917	18375630	9	7	eSFSLVQVQPGVDIIR	2
BAG6	BCL2-associated athanogene 6	7917	18375630	9	7	lQVVLEHMPVGPDAILR	1
BAG6	BCL2-associated athanogene 6	7917	18375630	9	7	dLEAPEVQESYR	1
BAG6	BCL2-associated athanogene 6	7917	18375630	9	7	lLGNTFVALSDLR	1
BAG6	BCL2-associated athanogene 6	7917	18375630	9	7	dIQTLLSR	2
BAG6	BCL2-associated athanogene 6	7917	18375630	9	7	yYEVLGAAATTDYnNNHEGREEDQR	1
BAIAP2	BAI1-associated protein 2	10458	5453565	1	1	lSDSYSNTLPVR	1
BAK1	BCL2-antagonist/killer 1	578	4502363	1	1	qLAIIGDDINR	1
BANF1	barrier to autointegration factor 1	8815	4502389	7	3	dFVAEPMGEkPVGSLAGIGEVLGk	2
BANF1	barrier to autointegration factor 1	8815	4502389	7	3	dTcGANAk	2
BANF1	barrier to autointegration factor 1	8815	4502389	7	3	aYVVLGQFLVLk	3
BASP1	brain abundant, membrane attached signal protein 1	10409	30795231	10	6	aQGPAASAEEPkPVEAPAANSDQTVTVk	1
BASP1	brain abundant, membrane attached signal protein 1	10409	30795231	10	6	aEPPkAPEQEQAAPGPAAGGEAPk	2
BASP1	brain abundant, membrane attached signal protein 1	10409	30795231	10	6	eSEPQAAAEPAEAk	2
BASP1	brain abundant, membrane attached signal protein 1	10409	30795231	10	6	eTPAATEAPSSTPk	1
BASP1	brain abundant, membrane attached signal protein 1	10409	30795231	10	6	gYNVNDEk	3
BASP1	brain abundant, membrane attached signal protein 1	10409	30795231	10	6	aEGAATEEEGTPk	1
BAX	BCL2-associated X protein	581	242117893	6	4	mGGEAPELALDPVPQDASTk	1
BAX	BCL2-associated X protein	581	242117893	6	4	mIAAVDTDSPR	2
BAX	BCL2-associated X protein	581	242117893	6	4	iGDELDSNMELQR	1
BAX	BCL2-associated X protein	581	242117893	6	4	iGDELDSNmELQR	2
BAZ1A	bromodomain adjacent to zinc finger domain, 1A	11177	32967605	4	4	ePLTADEEEALkQEHQR	1
BAZ1A	bromodomain adjacent to zinc finger domain, 1A	11177	32967605	4	4	sLDLDScTLSEILR	1
BAZ1A	bromodomain adjacent to zinc finger domain, 1A	11177	32967605	4	4	dFIEDYVDILR	1
BAZ1A	bromodomain adjacent to zinc finger domain, 1A	11177	32967605	4	4	lLTLVSTR	1
BAZ1B	bromodomain adjacent to zinc finger domain, 1B	9031	14670392	16	13	dEAEDYYDVITHPMDFQTVQNk	1
BAZ1B	bromodomain adjacent to zinc finger domain, 1B	9031	14670392	16	13	dSAAFEDNEVQDEFLEk	1
BAZ1B	bromodomain adjacent to zinc finger domain, 1B	9031	14670392	16	13	lETSEFFELTSEEk	2
BAZ1B	bromodomain adjacent to zinc finger domain, 1B	9031	14670392	16	13	tDNSSLSSPLNPk	1
BAZ1B	bromodomain adjacent to zinc finger domain, 1B	9031	14670392	16	13	gGLGYVEETSEFEAR	1
BAZ1B	bromodomain adjacent to zinc finger domain, 1B	9031	14670392	16	13	scDGNQELLNFLR	1
BAZ1B	bromodomain adjacent to zinc finger domain, 1B	9031	14670392	16	13	lAEDEGDsEPEAVGQSR	1
BAZ1B	bromodomain adjacent to zinc finger domain, 1B	9031	14670392	16	13	iISNVPADSLIR	2
BAZ1B	bromodomain adjacent to zinc finger domain, 1B	9031	14670392	16	13	vDEEATEk	1
BAZ1B	bromodomain adjacent to zinc finger domain, 1B	9031	14670392	16	13	aFQEGIAk	1
BAZ1B	bromodomain adjacent to zinc finger domain, 1B	9031	14670392	16	13	sDLIEVATR	1
BAZ1B	bromodomain adjacent to zinc finger domain, 1B	9031	14670392	16	13	wDMSAENAR	2
BAZ1B	bromodomain adjacent to zinc finger domain, 1B	9031	14670392	16	13	qVFTNAEVYNcR	1
BAZ2A	bromodomain adjacent to zinc finger domain, 2A	11176	91176325	1	1	dGEVDATASSIPELER	1
BCAP31	B-cell receptor-associated protein 31	10134	213511012	10	5	lVTLISQQATLLASNEAFk	2
BCAP31	B-cell receptor-associated protein 31	10134	213511012	10	5	yMEENDQLk	1
BCAP31	B-cell receptor-associated protein 31	10134	213511012	10	5	lQAAVDGPMDk	2
BCAP31	B-cell receptor-associated protein 31	10134	213511012	10	5	aENQVLAMR	3
BCAP31	B-cell receptor-associated protein 31	10134	213511012	10	5	lDVGNAEVk	2
BCAS2	breast carcinoma amplified sequence 2	10286	5031653	10	8	nYLSYLTAPDYSAFETDIMR	1
BCAS2	breast carcinoma amplified sequence 2	10286	5031653	10	8	eAAAALVEEETRR	2
BCAS2	breast carcinoma amplified sequence 2	10286	5031653	10	8	tIVQLENEIYQIk	2
BCAS2	breast carcinoma amplified sequence 2	10286	5031653	10	8	eAAAALVEEETR	1
BCAS2	breast carcinoma amplified sequence 2	10286	5031653	10	8	hIQDLNWQR	1
BCAS2	breast carcinoma amplified sequence 2	10286	5031653	10	8	qQHGEANkENIR	1
BCAS2	breast carcinoma amplified sequence 2	10286	5031653	10	8	vYNENLVHMIEHAQk	1
BCAS2	breast carcinoma amplified sequence 2	10286	5031653	10	8	nMQLTAGSk	1
BCAS3	breast carcinoma amplified sequence 3	54828	153218595	2	2	lADAMAESPSR	1
BCAS3	breast carcinoma amplified sequence 3	54828	153218595	2	2	fENADLNDTSR	1
BCAT1	branched chain amino-acid transaminase 1, cytosolic	586	296010902	1	1	yLTMDDLTTALEGNR	1
BCCIP	BRCA2 and CDKN1A interacting protein	56647	17402871	2	2	aALMFANAEEEFFYEk	1
BCCIP	BRCA2 and CDKN1A interacting protein	56647	17402871	2	2	aVESGVPQPPDPPVQR	1
BCKDHA	branched chain keto acid dehydrogenase E1, alpha polypeptide	593	258645172	4	3	nnGYAISTPTSEQYR	1
BCKDHA	branched chain keto acid dehydrogenase E1, alpha polypeptide	593	258645172	4	3	sMTLLNTMDR	1
BCKDHA	branched chain keto acid dehydrogenase E1, alpha polypeptide	593	258645172	4	3	gPGYGImSIR	2
BCKDK	branched chain ketoacid dehydrogenase kinase	10295	171906593	1	1	qLLDDHkDVVTLLAEGLR	1
BCL2L1	BCL2-like 1	598	4502381	1	1	eAGDEFELR	1
BCL2L12	BCL2-like 12 (proline rich)	83596	100913021	1	1	lVALLEEEAEVINQk	1
BCL2L13	BCL2-like 13 (apoptosis facilitator)	23786	45243501	3	3	eESLVEELSPASEk	1
BCL2L13	BCL2-like 13 (apoptosis facilitator)	23786	45243501	3	3	vSQELkEPLHk	1
BCL2L13	BCL2-like 13 (apoptosis facilitator)	23786	45243501	3	3	iLVPLVLLR	1
BCL7C	B-cell CLL/lymphoma 7C	9274	20336477	1	1	wVPVVDPQEEER	1
BCLAF1	BCL2-associated transcription factor 1	9774	7661958	18	15	aEGEWEDQEALDYFSDk	1
BCLAF1	BCL2-associated transcription factor 1	9774	7661958	18	15	dTFEHDPSESIDEFNk	2
BCLAF1	BCL2-associated transcription factor 1	9774	7661958	18	15	eTGYVVERPSTTk	1
BCLAF1	BCL2-associated transcription factor 1	9774	7661958	18	15	ysPSQNsPIHHIPSR	1
BCLAF1	BCL2-associated transcription factor 1	9774	7661958	18	15	eTQSPEQVk	1
BCLAF1	BCL2-associated transcription factor 1	9774	7661958	18	15	fNDSEGDDTEETEDYR	1
BCLAF1	BCL2-associated transcription factor 1	9774	7661958	18	15	sAAmTLNER	2
BCLAF1	BCL2-associated transcription factor 1	9774	7661958	18	15	sGSGSVGnGSSR	1
BCLAF1	BCL2-associated transcription factor 1	9774	7661958	18	15	iDIsPSTLR	1
BCLAF1	BCL2-associated transcription factor 1	9774	7661958	18	15	fNDsEGDDTEETEDYR	2
BCLAF1	BCL2-associated transcription factor 1	9774	7661958	18	15	sSSSSASPSsPSSR	1
BCLAF1	BCL2-associated transcription factor 1	9774	7661958	18	15	lLASTLVHSVk	1
BCLAF1	BCL2-associated transcription factor 1	9774	7661958	18	15	aEGEWEDQEALDYFsDkESGk	1
BCLAF1	BCL2-associated transcription factor 1	9774	7661958	18	15	sQEEPkDTFEHDPSESIDEFNk	1
BCLAF1	BCL2-associated transcription factor 1	9774	7661958	18	15	eTQsPEQVk	1
BCOR	BCL6 corepressor	54880	183396785	1	1	sVTLEEAIAEQNESER	1
BCR	breakpoint cluster region	613	82546845	1	1	sVGDIEQELER	1
BCS1L	BC1 (ubiquinol-cytochrome c reductase) synthesis-like	617	4757852	3	3	lTFSGLLNALDGVASTEAR	1
BCS1L	BC1 (ubiquinol-cytochrome c reductase) synthesis-like	617	4757852	3	3	lDPALIRPGR	1
BCS1L	BC1 (ubiquinol-cytochrome c reductase) synthesis-like	617	4757852	3	3	rPLNSVVLQQGLADR	1
BDH2	3-hydroxybutyrate dehydrogenase, type 2	56898	66933014	1	1	sVAADFIQQGIR	1
BECN1	beclin 1, autophagy related	8678	4502395	1	1	lDQEEAQYQR	1
BEND3	BEN domain containing 3	57673	122937295	1	1	dLTSYAINPER	1
BICD2	bicaudal D homolog 2 (Drosophila)	23299	21735417	1	1	gLLAPEAGR	1
BID	BH3 interacting domain death agonist	637	347300410	6	3	eLDALGHELPVLAPQWEGYDELQTDGNR	1
BID	BH3 interacting domain death agonist	637	347300410	6	3	dLATALEQLLQAYPR	3
BID	BH3 interacting domain death agonist	637	347300410	6	3	iEADSESQEDIIR	2
BLM	Bloom syndrome, RecQ helicase-like	641	4557365	3	3	sVEGYYQESGR	1
BLM	Bloom syndrome, RecQ helicase-like	641	4557365	3	3	nAPAGQETQR	1
BLM	Bloom syndrome, RecQ helicase-like	641	4557365	3	3	sFVSSNWAETPR	1
BLMH	bleomycin hydrolase	642	4557367	13	10	aQHVFQHAVPQEGkPITNQk	2
BLMH	bleomycin hydrolase	642	4557367	13	10	kcFPESYTTEATR	2
BLMH	bleomycin hydrolase	642	4557367	13	10	gEISATQDVMMEEIFR	1
BLMH	bleomycin hydrolase	642	4557367	13	10	tLYNNQPIDFLk	1
BLMH	bleomycin hydrolase	642	4557367	13	10	dDQDGAFTk	1
BLMH	bleomycin hydrolase	642	4557367	13	10	mNDILNHk	1
BLMH	bleomycin hydrolase	642	4557367	13	10	iGPITPLEFYR	1
BLMH	bleomycin hydrolase	642	4557367	13	10	nLVHSGATk	1
BLMH	bleomycin hydrolase	642	4557367	13	10	vAALIQk	1
BLMH	bleomycin hydrolase	642	4557367	13	10	cFPESYTTEATR	2
BLOC1S2	biogenesis of lysosomal organelles complex-1, subunit 2	282991	46852398	5	2	sDEPARDDAAVETAEEAkEPAEADITELcR	4
BLOC1S2	biogenesis of lysosomal organelles complex-1, subunit 2	282991	46852398	5	2	dDAAVETAEEAkEPAEADITELcR	1
BLOC1S4	biogenesis of lysosomal organelles complex-1, subunit 4, cappuccino	55330	8922952	1	1	sAPSRPQQAGYEAPVLFR	1
BLVRA	biliverdin reductase A	644	33589854	3	2	sGSLENVPNVGVNk	1
BLVRA	biliverdin reductase A	644	33589854	3	2	gSLLFTAGPLEEER	2
BLVRB	biliverdin reductase B (flavin reductase (NADPH))	645	4502419	4	3	tVAGQDAVIVLLGTR	1
BLVRB	biliverdin reductase B (flavin reductase (NADPH))	645	4502419	4	3	lQAVTDDHIR	2
BLVRB	biliverdin reductase B (flavin reductase (NADPH))	645	4502419	4	3	hDLGHFMLR	1
BMS1	BMS1 ribosome biogenesis factor	9790	224589071	6	6	vLAEDEELYGDFEDLETGDVHk	1
BMS1	BMS1 ribosome biogenesis factor	9790	224589071	6	6	sGPNTQNEDIEk	1
BMS1	BMS1 ribosome biogenesis factor	9790	224589071	6	6	lLQDLQLGDEEDAR	1
BMS1	BMS1 ribosome biogenesis factor	9790	224589071	6	6	aEFEDQDDEAR	1
BMS1	BMS1 ribosome biogenesis factor	9790	224589071	6	6	aGLSPANcQSDR	1
BMS1	BMS1 ribosome biogenesis factor	9790	224589071	6	6	iAATGVVLDLDk	1
BNIP1	BCL2/adenovirus E1B 19kDa interacting protein 1	662	153946403	2	2	sMSGTIQLGR	1
BNIP1	BCL2/adenovirus E1B 19kDa interacting protein 1	662	153946403	2	2	tILDANEEFk	1
BNIP3	BCL2/adenovirus E1B 19kDa interacting protein 3	664	7669481	1	1	nSSQSEEDDIER	1
BOD1L1	biorientation of chromosomes in cell division 1-like 1	259282	87299628	4	4	dcLADVDTkPAYQNLR	1
BOD1L1	biorientation of chromosomes in cell division 1-like 1	259282	87299628	4	4	sLTVSDDAESSEPER	1
BOD1L1	biorientation of chromosomes in cell division 1-like 1	259282	87299628	4	4	aGPATTTSSETR	1
BOD1L1	biorientation of chromosomes in cell division 1-like 1	259282	87299628	4	4	hEENQLTADNPEGnGDLSATEVSk	1
BOLA2	bolA family member 2	552900	73622130	12	4	lVNAcLAEELPHIHAFEQk	1
BOLA2	bolA family member 2	552900	73622130	12	4	dLEAEHVEVEDTTLNR	6
BOLA2	bolA family member 2	552900	73622130	12	4	tLTPDQWAR	3
BOLA2	bolA family member 2	552900	73622130	12	4	vLVVSAk	2
BOP1	block of proliferation 1	23246	21327667	12	9	lALPGHAESYNPPPEYLLSEEER	1
BOP1	block of proliferation 1	23246	21327667	12	9	vNVDPEDLIPk	1
BOP1	block of proliferation 1	23246	21327667	12	9	lTDEQVALVR	2
BOP1	block of proliferation 1	23246	21327667	12	9	wLEASEEER	3
BOP1	block of proliferation 1	23246	21327667	12	9	lYHLLR	1
BOP1	block of proliferation 1	23246	21327667	12	9	aVAFHPR	1
BOP1	block of proliferation 1	23246	21327667	12	9	gHSDLVR	1
BOP1	block of proliferation 1	23246	21327667	12	9	iGDEYAEDssDEEDIR	1
BOP1	block of proliferation 1	23246	21327667	12	9	nTVGNVPLEWYDDFPHVGYDLDGR	1
BPNT1	3'(2'), 5'-bisphosphate nucleotidase 1	10380	116812595	1	1	lTDIHGNVLQYHk	1
BPTF	bromodomain PHD finger transcription factor	2186	38788260	7	6	tETSETEITTTEIIk	1
BPTF	bromodomain PHD finger transcription factor	2186	38788260	7	6	sFLAAANEEILESIR	1
BPTF	bromodomain PHD finger transcription factor	2186	38788260	7	6	tGGGGGGGHLAR	2
BPTF	bromodomain PHD finger transcription factor	2186	38788260	7	6	hMDITEDLTNk	1
BPTF	bromodomain PHD finger transcription factor	2186	38788260	7	6	sQQVAAAAHEANk	1
BPTF	bromodomain PHD finger transcription factor	2186	38788260	7	6	vGSPATVTFQQNk	1
BRCC3	BRCA1/BRCA2-containing complex, subunit 3	79184	64762484	2	2	dRVEISPEQLSAASTEAER	1
BRCC3	BRCA1/BRCA2-containing complex, subunit 3	79184	64762484	2	2	vEISPEQLSAASTEAER	1
BRD2	bromodomain containing 2	6046	313747419	3	2	tESSSAQQVAVSR	2
BRD2	bromodomain containing 2	6046	313747419	3	2	vVHIIQAR	1
BRD3	bromodomain containing 3	8019	11067749	2	2	eYPDAQGFAADVR	1
BRD3	bromodomain containing 3	8019	11067749	2	2	kADTTTPTTSAITASR	1
BRD4	bromodomain containing 4	23476	19718731	3	3	dAQEFGADVR	1
BRD4	bromodomain containing 4	23476	19718731	3	3	sSSDSFEQFR	1
BRD4	bromodomain containing 4	23476	19718731	3	3	nSNPDEIEIDFETLkPSTLR	1
BRD7	bromodomain containing 7	29117	41350212	1	1	tLQEMEMSLPEDEGHTR	1
BRD9	bromodomain containing 9	65980	242247075	1	1	eLDPDDSHLNLDETTk	1
BRE	brain and reproductive organ-expressed (TNFRSF1A modulator)	9577	40353759	2	1	vGLDATNcLR	2
BRIX1	BRX1, biogenesis of ribosomes, homolog (S. cerevisiae)	55299	55770900	9	7	nFQIIEEDAALVEIGPR	2
BRIX1	BRX1, biogenesis of ribosomes, homolog (S. cerevisiae)	55299	55770900	9	7	fLVQNIHTLAELk	1
BRIX1	BRX1, biogenesis of ribosomes, homolog (S. cerevisiae)	55299	55770900	9	7	eLLIQIFSTPR	2
BRIX1	BRX1, biogenesis of ribosomes, homolog (S. cerevisiae)	55299	55770900	9	7	gGFAVQAk	1
BRIX1	BRX1, biogenesis of ribosomes, homolog (S. cerevisiae)	55299	55770900	9	7	fVLNLIk	1
BRIX1	BRX1, biogenesis of ribosomes, homolog (S. cerevisiae)	55299	55770900	9	7	sQPFVDHVFTFTILDNR	1
BRIX1	BRX1, biogenesis of ribosomes, homolog (S. cerevisiae)	55299	55770900	9	7	gSRPLLSFDPAFDELPHYALLk	1
BRK1	BRICK1, SCAR/WAVE actin-nucleating complex subunit	55845	27544939	2	2	iADFLNSFDMScR	1
BRK1	BRICK1, SCAR/WAVE actin-nucleating complex subunit	55845	27544939	2	2	iADFLNSFDmScR	1
BRPF1	bromodomain and PHD finger containing, 1	7862	51173722	1	1	tFcHNLR	1
BSG	basigin	682	38372925	14	5	rkPEDVLDDDDAGSAPLk	3
BSG	basigin	682	38372925	14	5	kPEDVLDDDDAGSAPLk	1
BSG	basigin	682	38372925	14	5	gSDQAIITLR	2
BSG	basigin	682	38372925	14	5	gGVVLkEDALPGQk	1
BSG	basigin	682	38372925	14	5	fFVSSSQGR	7
BTAF1	BTAF1 RNA polymerase II, B-TFIID transcription factor-associated, 170kDa	9044	27477070	2	2	qPTLQAAELIDSEFR	1
BTAF1	BTAF1 RNA polymerase II, B-TFIID transcription factor-associated, 170kDa	9044	27477070	2	2	fGDFVSDEVVAPVR	1
BTF3	basic transcription factor 3	689	20070130	5	4	lGVNNISGIEEVNMFTNQGTVIHFNNPk	1
BTF3	basic transcription factor 3	689	20070130	5	4	tATADDk	1
BTF3	basic transcription factor 3	689	20070130	5	4	lAEALPk	2
BTF3	basic transcription factor 3	689	20070130	5	4	qLTEMLPSILNQLGADSLTSLR	1
BUB1	BUB1 mitotic checkpoint serine/threonine kinase	699	4757878	1	1	eFLQQQYR	1
BUB1B	BUB1 mitotic checkpoint serine/threonine kinase B	701	59814247	3	3	eSNMSTLLER	1
BUB1B	BUB1 mitotic checkpoint serine/threonine kinase B	701	59814247	3	3	eIQTTQQER	1
BUB1B	BUB1 mitotic checkpoint serine/threonine kinase B	701	59814247	3	3	tVQILEGQk	1
BUB3	BUB3 mitotic checkpoint protein	9184	56550081	14	5	mHDLNTDQENLVGTHDAPIR	7
BUB3	BUB3 mitotic checkpoint protein	9184	56550081	14	5	vAVEYLDPSPEVQk	2
BUB3	BUB3 mitotic checkpoint protein	9184	56550081	14	5	qGYVLSSIEGR	2
BUB3	BUB3 mitotic checkpoint protein	9184	56550081	14	5	vYTLSVSGDR	2
BUB3	BUB3 mitotic checkpoint protein	9184	56550081	14	5	nmGYVQQR	1
BUD31	BUD31 homolog (S. cerevisiae)	8896	32171175	1	1	dTNFGTNcIcR	1
BYSL	bystin-like	705	51173724	13	6	lQPHPQLSPEIR	4
BYSL	bystin-like	705	51173724	13	6	hAPLADQILAGNAVR	3
BYSL	bystin-like	705	51173724	13	6	gTGEAEEEYVGPR	1
BYSL	bystin-like	705	51173724	13	6	tLADIIMEk	2
BYSL	bystin-like	705	51173724	13	6	eALLELLR	2
BYSL	bystin-like	705	51173724	13	6	aATMTAAGHHAEVVVDPEDER	1
BZW1	basic leucine zipper and W2 domains 1	9689	333470717	7	4	iQEYcYDNIHFmk	1
BZW1	basic leucine zipper and W2 domains 1	9689	333470717	7	4	aEVLSEEPILk	1
BZW1	basic leucine zipper and W2 domains 1	9689	333470717	7	4	dINAVAASLR	1
BZW1	basic leucine zipper and W2 domains 1	9689	333470717	7	4	eLSEYVR	4
BZW2	basic leucine zipper and W2 domains 2	28969	229577398	5	5	dTLVQGLNEAGDDLEAVAk	1
BZW2	basic leucine zipper and W2 domains 2	28969	229577398	5	5	aDVLSEEAILk	1
BZW2	basic leucine zipper and W2 domains 2	28969	229577398	5	5	hQkPVLTGQR	1
BZW2	basic leucine zipper and W2 domains 2	28969	229577398	5	5	dANSVTSSLR	1
BZW2	basic leucine zipper and W2 domains 2	28969	229577398	5	5	lLELFPVNR	1
C10orf12	chromosome 10 open reading frame 12	26148	24431975	2	2	nSHPPANLPTPASTR	1
C10orf12	chromosome 10 open reading frame 12	26148	24431975	2	2	sQLSDSSSADR	1
C10orf76	chromosome 10 open reading frame 76	79591	154350213	1	1	vTHALVNIR	1
C11orf58	chromosome 11 open reading frame 58	10944	7657234	4	4	kINEELESQYQQSmDSk	1
C11orf58	chromosome 11 open reading frame 58	10944	7657234	4	4	sASPDDDLGSSNWEAADLGNEER	1
C11orf58	chromosome 11 open reading frame 58	10944	7657234	4	4	lVIGDHk	1
C11orf58	chromosome 11 open reading frame 58	10944	7657234	4	4	iNEELESQYQQSmDSk	1
C12orf10	chromosome 12 open reading frame 10	60314	145275185	3	3	fQVDPSGEIVELAk	1
C12orf10	chromosome 12 open reading frame 10	60314	145275185	3	3	aLVEEALAQR	1
C12orf10	chromosome 12 open reading frame 10	60314	145275185	3	3	yALTTTLSAR	1
C12orf43	chromosome 12 open reading frame 43	64897	12597631	5	3	vNEHEQDGNELQTTPEFR	1
C12orf43	chromosome 12 open reading frame 43	64897	12597631	5	3	aGAANSQLSTSQPSLR	1
C12orf43	chromosome 12 open reading frame 43	64897	12597631	5	3	vALEDDGFR	3
C12orf5	chromosome 12 open reading frame 5	57103	9966849	4	3	iIQGQGVDEPLSETGFk	1
C12orf5	chromosome 12 open reading frame 5	57103	9966849	4	3	sLFDYFLTDLk	2
C12orf5	chromosome 12 open reading frame 5	57103	9966849	4	3	qTMHGILER	1
C14orf1	chromosome 14 open reading frame 1	11161	6005719	1	1	yLEVEPVSR	1
C14orf142	chromosome 14 open reading frame 142	84520	110227846	2	1	dMVTELFDPLVQGEVQHR	2
C14orf166	chromosome 14 open reading frame 166	51637	7706322	9	5	aGVMALANLLQIQR	1
C14orf166	chromosome 14 open reading frame 166	51637	7706322	9	5	iNEAIVAVQAIIADPk	3
C14orf166	chromosome 14 open reading frame 166	51637	7706322	9	5	lLHIEELR	2
C14orf166	chromosome 14 open reading frame 166	51637	7706322	9	5	eGLPVALDk	2
C14orf166	chromosome 14 open reading frame 166	51637	7706322	9	5	aGVmALANLLQIQR	1
C14orf169	chromosome 14 open reading frame 169	79697	106879206	1	1	lVEVPAAPVR	1
C14orf2	chromosome 14 open reading frame 2	9556	4758940	1	1	mLQSIIk	1
C15orf38	chromosome 15 open reading frame 38	348110	32699050	1	1	gNEIEPNFSATR	1
C16orf62	chromosome 16 open reading frame 62	57020	304766523	1	1	vGMEVAPHLk	1
C16orf80	chromosome 16 open reading frame 80	29105	8392875	2	2	lYSEDELPAEFk	1
C16orf80	chromosome 16 open reading frame 80	29105	8392875	2	2	aYGTNYIETLR	1
C17orf49	chromosome 17 open reading frame 49	124944	52856421	2	2	vYEDSGIPLPAEsPk	1
C17orf49	chromosome 17 open reading frame 49	124944	52856421	2	2	wTETEIEMLR	1
C17orf59	chromosome 17 open reading frame 59	54785	190358526	1	1	aLQPVQGLAR	1
C17orf85	chromosome 17 open reading frame 85	55421	166295179	2	2	aLIGDDVGLTSYk	1
C17orf85	chromosome 17 open reading frame 85	55421	166295179	2	2	aPGAEEDDSELQR	1
C18orf25	chromosome 18 open reading frame 25	147339	56549656	1	1	aSEQETAkEEDGSVELESQVQk	1
C19orf10	chromosome 19 open reading frame 10	56005	33457348	1	1	tEEFEVTk	1
C19orf43	chromosome 19 open reading frame 43	79002	13128992	1	1	gGPGSTLSFVGk	1
C19orf47	chromosome 19 open reading frame 47	126526	374248676	1	1	aTSSATTAAAPTLR	1
C19orf52	chromosome 19 open reading frame 52	90580	24308410	2	1	vVGPQQLHSETNER	2
C19orf53	chromosome 19 open reading frame 53	28974	7661742	2	2	iEHDVVMk	1
C19orf53	chromosome 19 open reading frame 53	28974	7661742	2	2	tAAAASEk	1
C1orf122	chromosome 1 open reading frame 122	127687	206725424	4	1	aGLGLGGRPPPQPPR	4
C1orf123	chromosome 1 open reading frame 123	54987	8923541	1	1	dWTDYDEk	1
C1orf131	chromosome 1 open reading frame 131	128061	63497679	4	3	eQVEVVEFHSNk	2
C1orf131	chromosome 1 open reading frame 131	128061	63497679	4	3	dVDTQEFNLEk	1
C1orf131	chromosome 1 open reading frame 131	128061	63497679	4	3	qANPSVLER	1
C1orf27	chromosome 1 open reading frame 27	54953	256000760	3	3	dILNTVADR	1
C1orf27	chromosome 1 open reading frame 27	54953	256000760	3	3	lWNFTEEEVSER	1
C1orf27	chromosome 1 open reading frame 27	54953	256000760	3	3	fDDESAEEIR	1
C1orf35	chromosome 1 open reading frame 35	79169	13236559	1	1	gGQDQFNWEDVk	1
C1orf52	chromosome 1 open reading frame 52	148423	37620206	1	1	rLPGPDELFR	1
C1orf68	chromosome 1 open reading frame 68	100129271	67003568	1	1	tFGVSPLR	1
C1QBP	complement component 1, q subcomponent binding protein	708	4502491	25	10	gVDNTFADELVELSTALEHqEyITFLEDLk	2
C1QBP	complement component 1, q subcomponent binding protein	708	4502491	25	10	gVDNTFADELVELSTALEHQEyITFLEDLk	1
C1QBP	complement component 1, q subcomponent binding protein	708	4502491	25	10	dTNYTLNTDSLDWALYDHLmDFLADR	3
C1QBP	complement component 1, q subcomponent binding protein	708	4502491	25	10	aLVLDcHYPEDEVGQEDEAESDIFSIR	2
C1QBP	complement component 1, q subcomponent binding protein	708	4502491	25	10	vEEQEPELTSTPNFVVEVIk	1
C1QBP	complement component 1, q subcomponent binding protein	708	4502491	25	10	mSGGWELELNGTEAk	3
C1QBP	complement component 1, q subcomponent binding protein	708	4502491	25	10	aFVDFLSDEIkEER	1
C1QBP	complement component 1, q subcomponent binding protein	708	4502491	25	10	eVSFQSTGESEWk	7
C1QBP	complement component 1, q subcomponent binding protein	708	4502491	25	10	aFVDFLSDEIk	3
C1QBP	complement component 1, q subcomponent binding protein	708	4502491	25	10	mSGGWELELnGTEAk	2
C21orf33	chromosome 21 open reading frame 33	8209	296531406	9	5	eVVEAHVDQk	4
C21orf33	chromosome 21 open reading frame 33	8209	296531406	9	5	nVLTESAR	2
C21orf33	chromosome 21 open reading frame 33	8209	296531406	9	5	gGAEVQIFAPDVPQMHVIDHTk	1
C21orf33	chromosome 21 open reading frame 33	8209	296531406	9	5	gVEVTVGHEQEEGGkWPYAGTAEAIk	1
C21orf33	chromosome 21 open reading frame 33	8209	296531406	9	5	nLSTFAVDGk	1
C2orf47	chromosome 2 open reading frame 47	79568	239582772	3	1	fDLLEELVAk	3
C2orf49	chromosome 2 open reading frame 49	79074	13129094	1	1	kRPLIVFDGSSTSTSIk	1
C4orf27	chromosome 4 open reading frame 27	54969	157388914	8	4	nLFAEIIEEHLANR	2
C4orf27	chromosome 4 open reading frame 27	54969	157388914	8	4	eLPETDADLkR	1
C4orf27	chromosome 4 open reading frame 27	54969	157388914	8	4	eLGYSLEQR	3
C4orf27	chromosome 4 open reading frame 27	54969	157388914	8	4	tIVEAASDEER	2
C4orf32	chromosome 4 open reading frame 32	132720	22748853	1	1	gGDGGERDEDGDALAER	1
C5orf51	chromosome 5 open reading frame 51	285636	51896031	2	1	eLISFLSEPEILVk	2
C6orf203	chromosome 6 open reading frame 203	51250	7706029	1	1	lLAGVLR	1
C6orf211	chromosome 6 open reading frame 211	79624	13375746	3	3	tIEDLDENQLkDEFFk	1
C6orf211	chromosome 6 open reading frame 211	79624	13375746	3	3	hGEEGVEAEk	1
C6orf211	chromosome 6 open reading frame 211	79624	13375746	3	3	aISLLSk	1
C6orf47	chromosome 6 open reading frame 47	57827	57165366	1	1	rPGVSPEGGLSVPGPGAPLEkPGR	1
C7orf26	chromosome 7 open reading frame 26	79034	21362070	1	1	lADELNPLNASQEIELSLDR	1
C7orf50	chromosome 7 open reading frame 50	84310	14150149	5	3	eLDEEGSDPPLPGR	1
C7orf50	chromosome 7 open reading frame 50	84310	14150149	5	3	eAGLVAQHPPAR	2
C7orf50	chromosome 7 open reading frame 50	84310	14150149	5	3	gEAVLRPGLDAEPELSPEEQR	2
C7orf55	chromosome 7 open reading frame 55	154791	188219595	1	1	sVEESAGLVGLk	1
C8orf33	chromosome 8 open reading frame 33	65265	12751497	1	1	aAAYSAQVQPVDGATR	1
C9orf114	chromosome 9 open reading frame 114	51490	38679912	2	1	lNQQQHPDck	2
C9orf64	chromosome 9 open reading frame 64	84267	110815802	1	1	sDTDVSMPLVEER	1
C9orf78	chromosome 9 open reading frame 78	51759	7706557	2	2	nAEDcLYELPENIR	1
C9orf78	chromosome 9 open reading frame 78	51759	7706557	2	2	nIISTEDAk	1
CA2	carbonic anhydrase II	760	4557395	2	1	sADFTNFDPR	2
CA8	carbonic anhydrase VIII	767	22027500	1	1	yDPSLLDVR	1
CAAP1	caspase activity and apoptosis inhibitor 1	79886	262527223	1	1	sTDSSSVSGSLQQETk	1
CAB39	calcium binding protein 39	51719	7706481	2	2	lLSAEFLEQHYDR	1
CAB39	calcium binding protein 39	51719	7706481	2	2	lLGELILDR	1
CABLES1	Cdk5 and Abl enzyme substrate 1	91768	374253774	1	1	iVLISGRR	1
CACNG6	calcium channel, voltage-dependent, gamma subunit 6	59285	22027554	1	1	gAEFLLR	1
CACYBP	calcyclin binding protein	27101	60218913	3	3	iYEDGDDDMkR	1
CACYBP	calcyclin binding protein	27101	60218913	3	3	iYEDGDDDmkR	1
CACYBP	calcyclin binding protein	27101	60218913	3	3	tDTVLILcR	1
CAD	carbamoyl-phosphate synthetase 2, aspartate transcarbamylase, and dihydroorotase	790	18105007	26	18	vLGTPVETIELTEDR	1
CAD	carbamoyl-phosphate synthetase 2, aspartate transcarbamylase, and dihydroorotase	790	18105007	26	18	vLGTPVETIELTEDRR	1
CAD	carbamoyl-phosphate synthetase 2, aspartate transcarbamylase, and dihydroorotase	790	18105007	26	18	vNEISVEVDSDPR	4
CAD	carbamoyl-phosphate synthetase 2, aspartate transcarbamylase, and dihydroorotase	790	18105007	26	18	lYLNETFSELR	1
CAD	carbamoyl-phosphate synthetase 2, aspartate transcarbamylase, and dihydroorotase	790	18105007	26	18	gQPLPPDLLQQAk	1
CAD	carbamoyl-phosphate synthetase 2, aspartate transcarbamylase, and dihydroorotase	790	18105007	26	18	sVGEVMGIGR	1
CAD	carbamoyl-phosphate synthetase 2, aspartate transcarbamylase, and dihydroorotase	790	18105007	26	18	iIAHAQLLEQHR	3
CAD	carbamoyl-phosphate synthetase 2, aspartate transcarbamylase, and dihydroorotase	790	18105007	26	18	lSLDDLLQR	2
CAD	carbamoyl-phosphate synthetase 2, aspartate transcarbamylase, and dihydroorotase	790	18105007	26	18	eIEYEVVR	1
CAD	carbamoyl-phosphate synthetase 2, aspartate transcarbamylase, and dihydroorotase	790	18105007	26	18	sILEQLAEk	1
CAD	carbamoyl-phosphate synthetase 2, aspartate transcarbamylase, and dihydroorotase	790	18105007	26	18	eLSDLESAR	2
CAD	carbamoyl-phosphate synthetase 2, aspartate transcarbamylase, and dihydroorotase	790	18105007	26	18	vFNTGGAPR	1
CAD	carbamoyl-phosphate synthetase 2, aspartate transcarbamylase, and dihydroorotase	790	18105007	26	18	tSSSFAAAMAR	2
CAD	carbamoyl-phosphate synthetase 2, aspartate transcarbamylase, and dihydroorotase	790	18105007	26	18	lALGIPLPELR	1
CAD	carbamoyl-phosphate synthetase 2, aspartate transcarbamylase, and dihydroorotase	790	18105007	26	18	sSALASk	1
CAD	carbamoyl-phosphate synthetase 2, aspartate transcarbamylase, and dihydroorotase	790	18105007	26	18	lGYPVLVR	1
CAD	carbamoyl-phosphate synthetase 2, aspartate transcarbamylase, and dihydroorotase	790	18105007	26	18	mVVMHPMPR	1
CAD	carbamoyl-phosphate synthetase 2, aspartate transcarbamylase, and dihydroorotase	790	18105007	26	18	gHNQPcLLVGSGR	1
CADM1	cell adhesion molecule 1	23705	148664211	2	1	sDDSVIQLLNPNR	2
CALD1	caldesmon 1	800	15149465	12	8	qkQEEESLGQVTDQVEVNAQNSVPDEEAk	1
CALD1	caldesmon 1	800	15149465	12	8	qEEESLGQVTDQVEVNAQNSVPDEEAk	1
CALD1	caldesmon 1	800	15149465	12	8	tTTTNTQVEGDDEAAFLER	2
CALD1	caldesmon 1	800	15149465	12	8	eFDPTITDASLSLPSR	1
CALD1	caldesmon 1	800	15149465	12	8	yEIEETETVTk	2
CALD1	caldesmon 1	800	15149465	12	8	eAEGAPQVEAGk	2
CALD1	caldesmon 1	800	15149465	12	8	vLEEEEQR	2
CALD1	caldesmon 1	800	15149465	12	8	gNVFSSPTAAGTPNk	1
CALM3	calmodulin 3 (phosphorylase kinase, delta)	808	58218968	20	11	eADIDGDGQVNYEEFVQMmTAk	1
CALM3	calmodulin 3 (phosphorylase kinase, delta)	808	58218968	20	11	eAFSLFDkDGDGTITTk	1
CALM3	calmodulin 3 (phosphorylase kinase, delta)	808	58218968	20	11	vFDkDGnGYISAAELR	1
CALM3	calmodulin 3 (phosphorylase kinase, delta)	808	58218968	20	11	dTDSEEEIREAFR	1
CALM3	calmodulin 3 (phosphorylase kinase, delta)	808	58218968	20	11	dGnGYISAAELR	5
CALM3	calmodulin 3 (phosphorylase kinase, delta)	808	58218968	20	11	dGNGYISAAELR	2
CALM3	calmodulin 3 (phosphorylase kinase, delta)	808	58218968	20	11	eAFSLFDk	1
CALM3	calmodulin 3 (phosphorylase kinase, delta)	808	58218968	20	11	dTDSEEEIR	2
CALM3	calmodulin 3 (phosphorylase kinase, delta)	808	58218968	20	11	eLGTVMR	3
CALM3	calmodulin 3 (phosphorylase kinase, delta)	808	58218968	20	11	mkDTDSEEEIR	1
CALM3	calmodulin 3 (phosphorylase kinase, delta)	808	58218968	20	11	vFDkDGNGYISAAELR	2
CALR	calreticulin	811	4757900	10	4	eQFLDGDGWTSR	4
CALR	calreticulin	811	4757900	10	4	qIDNPDYk	2
CALR	calreticulin	811	4757900	10	4	gLQTSQDAR	3
CALR	calreticulin	811	4757900	10	4	gQTLVVQFTVk	1
CALU	calumenin	813	194578885	1	1	iDADkDGFVTEGELk	1
CALU	calumenin	813	4502551	1	1	wIYEDVER	1
CAMK1	calcium/calmodulin-dependent protein kinase I	8536	4502553	1	1	yLHDLGIVHR	1
CAMK2G	calcium/calmodulin-dependent protein kinase II gamma	818	26667191	1	1	gSTEScNTTTEDEDLk	1
CAMK4	calcium/calmodulin-dependent protein kinase IV	814	4502557	1	1	vADLELEEGLAEEk	1
CAMLG	calcium modulating ligand	819	4502559	2	2	vVLGDSVSTGTTDQQGGVAEVk	1
CAMLG	calcium modulating ligand	819	4502559	2	2	hGLEQYLSR	1
CAMSAP1	calmodulin regulated spectrin-associated protein 1	157922	186659512	1	1	akDPVALHELER	1
CAND1	cullin-associated and neddylation-dissociated 1	55832	21361794	37	25	qEDVSVQLEALDIMADMLSR	1
CAND1	cullin-associated and neddylation-dissociated 1	55832	21361794	37	25	dLLDTVLPHLYNETk	1
CAND1	cullin-associated and neddylation-dissociated 1	55832	21361794	37	25	sVILEAFSSPSEEVk	1
CAND1	cullin-associated and neddylation-dissociated 1	55832	21361794	37	25	eGPAVVGQFIQDVk	1
CAND1	cullin-associated and neddylation-dissociated 1	55832	21361794	37	25	eGPAVVGqFIQDVk	1
CAND1	cullin-associated and neddylation-dissociated 1	55832	21361794	37	25	hEmLPEFYk	1
CAND1	cullin-associated and neddylation-dissociated 1	55832	21361794	37	25	eYcIQAFESFVR	1
CAND1	cullin-associated and neddylation-dissociated 1	55832	21361794	37	25	iDLRPVLGEGVPILASFLR	4
CAND1	cullin-associated and neddylation-dissociated 1	55832	21361794	37	25	gYLISGSSYAR	2
CAND1	cullin-associated and neddylation-dissociated 1	55832	21361794	37	25	aADIDQEVk	1
CAND1	cullin-associated and neddylation-dissociated 1	55832	21361794	37	25	hTVDDGLDIR	4
CAND1	cullin-associated and neddylation-dissociated 1	55832	21361794	37	25	nVVAEcLGk	2
CAND1	cullin-associated and neddylation-dissociated 1	55832	21361794	37	25	qSYYSIAk	2
CAND1	cullin-associated and neddylation-dissociated 1	55832	21361794	37	25	cLDAVVSTR	1
CAND1	cullin-associated and neddylation-dissociated 1	55832	21361794	37	25	vYPSSLSk	1
CAND1	cullin-associated and neddylation-dissociated 1	55832	21361794	37	25	tLEDPDLNVR	2
CAND1	cullin-associated and neddylation-dissociated 1	55832	21361794	37	25	aVAALLTIPEAEk	1
CAND1	cullin-associated and neddylation-dissociated 1	55832	21361794	37	25	iSGSILNELIGLVR	2
CAND1	cullin-associated and neddylation-dissociated 1	55832	21361794	37	25	lTLIDPETLLPR	1
CAND1	cullin-associated and neddylation-dissociated 1	55832	21361794	37	25	iTSEALLVTQQLVk	2
CAND1	cullin-associated and neddylation-dissociated 1	55832	21361794	37	25	lTSAIAk	1
CAND1	cullin-associated and neddylation-dissociated 1	55832	21361794	37	25	sSSSNLk	1
CAND1	cullin-associated and neddylation-dissociated 1	55832	21361794	37	25	sSVVTAVk	1
CAND1	cullin-associated and neddylation-dissociated 1	55832	21361794	37	25	iIPLVVk	1
CAND1	cullin-associated and neddylation-dissociated 1	55832	21361794	37	25	hEMLPEFYk	1
CAND2	cullin-associated and neddylation-dissociated 2 (putative)	23066	112420977	3	3	qVFHSLAR	1
CAND2	cullin-associated and neddylation-dissociated 2 (putative)	23066	112420977	3	3	aAASYALGR	1
CAND2	cullin-associated and neddylation-dissociated 2 (putative)	23066	112420977	3	3	lGDDLEPTLLLLLDR	1
CANX	calnexin	821	10716563	25	14	sDAEEDGGTVsQEEEDRkPk	1
CANX	calnexin	821	10716563	25	14	kIPNPDFFEDLEPFR	2
CANX	calnexin	821	10716563	25	14	qksDAEEDGGTVSQEEEDR	1
CANX	calnexin	821	10716563	25	14	aPVPTGEVYFADSFDR	1
CANX	calnexin	821	10716563	25	14	iPNPDFFEDLEPFR	2
CANX	calnexin	821	10716563	25	14	kPEDWDERPk	1
CANX	calnexin	821	10716563	25	14	tPELNLDQFHDk	1
CANX	calnexin	821	10716563	25	14	tPYTImFGPDk	1
CANX	calnexin	821	10716563	25	14	aEEDEILNRsPR	3
CANX	calnexin	821	10716563	25	14	wEVEEMk	5
CANX	calnexin	821	10716563	25	14	aEEDEILNR	2
CANX	calnexin	821	10716563	25	14	eIEDPEDR	2
CANX	calnexin	821	10716563	25	14	gLVLMSR	2
CANX	calnexin	821	10716563	25	14	qkSDAEEDGGTVSQEEEDR	1
CAP1	CAP, adenylate cyclase-associated protein 1 (yeast)	10487	5453595	14	10	vENQENVSNLVIEDTELk	2
CAP1	CAP, adenylate cyclase-associated protein 1 (yeast)	10487	5453595	14	10	aLLVTASQcQQPAENk	2
CAP1	CAP, adenylate cyclase-associated protein 1 (yeast)	10487	5453595	14	10	nSLDcEIVSAk	1
CAP1	CAP, adenylate cyclase-associated protein 1 (yeast)	10487	5453595	14	10	lGLVFDDVVGIVEIINSk	1
CAP1	CAP, adenylate cyclase-associated protein 1 (yeast)	10487	5453595	14	10	cVNTTLQIk	2
CAP1	CAP, adenylate cyclase-associated protein 1 (yeast)	10487	5453595	14	10	eIGGDVQk	1
CAP1	CAP, adenylate cyclase-associated protein 1 (yeast)	10487	5453595	14	10	eMNDAAMFYTNR	1
CAP1	CAP, adenylate cyclase-associated protein 1 (yeast)	10487	5453595	14	10	vPTISINk	2
CAP1	CAP, adenylate cyclase-associated protein 1 (yeast)	10487	5453595	14	10	eMNDAAmFYTNR	1
CAP1	CAP, adenylate cyclase-associated protein 1 (yeast)	10487	5453595	14	10	emNDAAMFYTNR	1
CAPN1	calpain 1, (mu/I) large subunit	823	12408656	7	6	tLDTDLDGVVTFDLFk	1
CAPN1	calpain 1, (mu/I) large subunit	823	12408656	7	6	rPTELLSNPQFIVDGATR	2
CAPN1	calpain 1, (mu/I) large subunit	823	12408656	7	6	qLAGEDMEISVk	1
CAPN1	calpain 1, (mu/I) large subunit	823	12408656	7	6	qLAGEDmEISVk	1
CAPN1	calpain 1, (mu/I) large subunit	823	12408656	7	6	sMVNLMDR	1
CAPN1	calpain 1, (mu/I) large subunit	823	12408656	7	6	lDETDDPDDYGDR	1
CAPN2	calpain 2, (m/II) large subunit	824	157389005	5	5	rPTEIcADPQFIIGGATR	1
CAPN2	calpain 2, (m/II) large subunit	824	157389005	5	5	fADDQLIIDFDNFVR	1
CAPN2	calpain 2, (m/II) large subunit	824	157389005	5	5	sDTFINLR	1
CAPN2	calpain 2, (m/II) large subunit	824	157389005	5	5	eAAEGLGSHER	1
CAPN2	calpain 2, (m/II) large subunit	824	157389005	5	5	yLNQDYEALR	1
CAPNS1	calpain, small subunit 1	826	51599151	1	1	sMVAVMDSDTTGk	1
CAPRIN1	cell cycle associated protein 1	4076	42734503	14	8	qFMAETQFTSGEk	2
CAPRIN1	cell cycle associated protein 1	4076	42734503	14	8	yQEVTNNLEFAk	2
CAPRIN1	cell cycle associated protein 1	4076	42734503	14	8	sFmALSQDIQk	1
CAPRIN1	cell cycle associated protein 1	4076	42734503	14	8	sFMALSQDIQk	1
CAPRIN1	cell cycle associated protein 1	4076	42734503	14	8	lNQDQLDAVSk	4
CAPRIN1	cell cycle associated protein 1	4076	42734503	14	8	tVLELQYVLDk	2
CAPRIN1	cell cycle associated protein 1	4076	42734503	14	8	qILGVIDk	1
CAPRIN1	cell cycle associated protein 1	4076	42734503	14	8	lGDDEVR	1
CAPZA1	capping protein (actin filament) muscle Z-line, alpha 1	829	5453597	8	5	eGAAHAFAQYNMDQFTPVk	1
CAPZA1	capping protein (actin filament) muscle Z-line, alpha 1	829	5453597	8	5	iEGYEDQVLITEHGDLGNSR	2
CAPZA1	capping protein (actin filament) muscle Z-line, alpha 1	829	5453597	8	5	fITHAPPGEFNEVFNDVR	1
CAPZA1	capping protein (actin filament) muscle Z-line, alpha 1	829	5453597	8	5	dVQDSLTVSNEAQTAk	3
CAPZA1	capping protein (actin filament) muscle Z-line, alpha 1	829	5453597	8	5	eScDSALR	1
CAPZA2	capping protein (actin filament) muscle Z-line, alpha 2	830	5453599	7	4	iEGYEDQVLITEHGDLGNGk	1
CAPZA2	capping protein (actin filament) muscle Z-line, alpha 2	830	5453599	7	4	fIIHAPPGEFNEVFNDVR	3
CAPZA2	capping protein (actin filament) muscle Z-line, alpha 2	830	5453599	7	4	dIQDSLTVSNEVQTAk	2
CAPZA2	capping protein (actin filament) muscle Z-line, alpha 2	830	5453599	7	4	iEGYEDQVLITEHGDLGnGk	1
CAPZB	capping protein (actin filament) muscle Z-line, beta	832	4826659	14	11	kLEVEANNAFDQYR	1
CAPZB	capping protein (actin filament) muscle Z-line, beta	832	4826659	14	11	lEVEANNAFDQYR	1
CAPZB	capping protein (actin filament) muscle Z-line, beta	832	4826659	14	11	yDPPLEDGAMPSAR	2
CAPZB	capping protein (actin filament) muscle Z-line, beta	832	4826659	14	11	sGSGTMNLGGSLTR	2
CAPZB	capping protein (actin filament) muscle Z-line, beta	832	4826659	14	11	sTLNEIYFGk	1
CAPZB	capping protein (actin filament) muscle Z-line, beta	832	4826659	14	11	lVEDMENk	1
CAPZB	capping protein (actin filament) muscle Z-line, beta	832	4826659	14	11	sVQTFADk	2
CAPZB	capping protein (actin filament) muscle Z-line, beta	832	4826659	14	11	lVEDmENk	1
CAPZB	capping protein (actin filament) muscle Z-line, beta	832	4826659	14	11	dYLLcDYNR	1
CAPZB	capping protein (actin filament) muscle Z-line, beta	832	4826659	14	11	dIVnGLR	1
CAPZB	capping protein (actin filament) muscle Z-line, beta	832	4826659	14	11	sGSGTmNLGGSLTR	1
CARHSP1	calcium regulated heat stable protein 1, 24kDa	23589	109715858	4	4	lQAVEVVITHLAPGTk	1
CARHSP1	calcium regulated heat stable protein 1, 24kDa	23589	109715858	4	4	gNVVPSPLPTR	1
CARHSP1	calcium regulated heat stable protein 1, 24kDa	23589	109715858	4	4	aSQGPVYk	1
CARHSP1	calcium regulated heat stable protein 1, 24kDa	23589	109715858	4	4	gNVVPsPLPTR	1
CARM1	coactivator-associated arginine methyltransferase 1	10498	40288288	7	5	lLTIGDANGEIQR	1
CARM1	coactivator-associated arginine methyltransferase 1	10498	40288288	7	5	sSNLLDLk	2
CARM1	coactivator-associated arginine methyltransferase 1	10498	40288288	7	5	qPVVDTFDIR	1
CARM1	coactivator-associated arginine methyltransferase 1	10498	40288288	7	5	gAAVDEYFR	2
CARM1	coactivator-associated arginine methyltransferase 1	10498	40288288	7	5	iVVIPGk	1
CARS	cysteinyl-tRNA synthetase	833	21269877	2	2	lTGEEVNScVEVLLEEAk	1
CARS	cysteinyl-tRNA synthetase	833	21269877	2	2	aLQEGEGDLSISADR	1
CARS2	cysteinyl-tRNA synthetase 2, mitochondrial (putative)	79587	13375695	2	2	qPLLEAcDTLR	1
CARS2	cysteinyl-tRNA synthetase 2, mitochondrial (putative)	79587	13375695	2	2	aALADDFDTPR	1
CASC3	cancer susceptibility candidate 3	22794	15721939	2	1	gmPNHIHmGAGPPPQFNR	2
CASK	calcium/calmodulin-dependent serine protein kinase (MAGUK family)	8573	186700629	2	2	qILEALR	1
CASK	calcium/calmodulin-dependent serine protein kinase (MAGUK family)	8573	186700629	2	2	imHGGmIHR	1
CASP14	caspase 14, apoptosis-related cysteine peptidase	23581	6912286	1	1	eGSEEDLDALEHMFR	1
CASP3	caspase 3, apoptosis-related cysteine peptidase	836	14790119	1	1	lEFMHILTR	1
CASP7	caspase 7, apoptosis-related cysteine peptidase	840	4502581	2	2	gTELDDGIQADSGPINDTDANPR	1
CASP7	caspase 7, apoptosis-related cysteine peptidase	840	4502581	2	2	dLTAHFR	1
CAST	calpastatin	831	109637759	9	7	dTMSDQALEALSASLGTR	1
CAST	calpastatin	831	109637759	9	7	sESELIDELSEDFDR	2
CAST	calpastatin	831	109637759	9	7	aASLGSSQSSR	1
CAST	calpastatin	831	109637759	9	7	aAAPAPVSEAVcR	1
CAST	calpastatin	831	109637759	9	7	cGEDDETIPSEYR	2
CAST	calpastatin	831	109637759	9	7	qAEPELDLR	1
CAST	calpastatin	831	109637759	9	7	dkDGkPLLPk	1
CAT	catalase	847	4557014	11	6	gPLLVQDVVFTDEMAHFDR	2
CAT	catalase	847	4557014	11	6	fSTVAGESGSADTVR	5
CAT	catalase	847	4557014	11	6	fNTANDDNVTQVR	1
CAT	catalase	847	4557014	11	6	lFAYPDTHR	1
CAT	catalase	847	4557014	11	6	lSQEDPDYGIR	1
CAT	catalase	847	4557014	11	6	aFYVNVLNEEQR	1
CBFB	core-binding factor, beta subunit	865	13124873	1	1	aQQEDALAQQAFEEAR	1
CBLL1	Cbl proto-oncogene-like 1, E3 ubiquitin protein ligase	79872	209180481	1	1	hSNLITVPIQDDSNSGAR	1
CBR1	carbonyl reductase 1	873	4502599	8	8	sETITEEELVGLmNk	1
CBR1	carbonyl reductase 1	873	4502599	8	8	sETITEEELVGLMNk	1
CBR1	carbonyl reductase 1	873	4502599	8	8	eYGGLDVLVNNAGIAFk	1
CBR1	carbonyl reductase 1	873	4502599	8	8	fHQLDIDDLQSIR	1
CBR1	carbonyl reductase 1	873	4502599	8	8	gQAAVQQLQAEGLSPR	1
CBR1	carbonyl reductase 1	873	4502599	8	8	lFSGDVVLTAR	1
CBR1	carbonyl reductase 1	873	4502599	8	8	gIGLAIVR	1
CBR1	carbonyl reductase 1	873	4502599	8	8	eGWPSSAYGVTk	1
CBS	cystathionine-beta-synthase	875	4557415	7	5	lkNEIPNSHILDQYR	1
CBS	cystathionine-beta-synthase	875	4557415	7	5	aAQELQEGQR	2
CBS	cystathionine-beta-synthase	875	4557415	7	5	sNDEEAFTFAR	2
CBS	cystathionine-beta-synthase	875	4557415	7	5	iLPDILk	1
CBS	cystathionine-beta-synthase	875	4557415	7	5	pSETPQAEVGPTGcPHR	1
CBX1	chromobox homolog 1	10951	187960037	4	3	kVEEVLEEEEEEYVVEk	1
CBX1	chromobox homolog 1	10951	187960037	4	3	kkVEEVLEEEEEEYVVEk	2
CBX1	chromobox homolog 1	10951	187960037	4	3	cPQVVISFYEER	1
CBX3	chromobox homolog 3	11335	20544151	11	7	kVEEAEPEEFVVEk	2
CBX3	chromobox homolog 3	11335	20544151	11	7	wkDSDEADLVLAk	2
CBX3	chromobox homolog 3	11335	20544151	11	7	dSDEADLVLAk	2
CBX3	chromobox homolog 3	11335	20544151	11	7	sLSDSESDDSk	2
CBX3	chromobox homolog 3	11335	20544151	11	7	sLsDSESDDSk	1
CBX3	chromobox homolog 3	11335	20544151	11	7	vEEAEPEEFVVEk	1
CBX3	chromobox homolog 3	11335	20544151	11	7	lTWHScPEDEAQ	1
CBX5	chromobox homolog 5	23468	6912292	2	2	sNFSNSADDIk	1
CBX5	chromobox homolog 5	23468	6912292	2	2	gQVEYLLk	1
CBX8	chromobox homolog 8	57332	10190682	1	1	lAVDTFPAR	1
CC2D1B	coiled-coil and C2 domain containing 1B	200014	61742814	5	4	tLESQLASVR	1
CC2D1B	coiled-coil and C2 domain containing 1B	200014	61742814	5	4	fGAVLEALEk	2
CC2D1B	coiled-coil and C2 domain containing 1B	200014	61742814	5	4	lENEcEIR	1
CC2D1B	coiled-coil and C2 domain containing 1B	200014	61742814	5	4	gQAPLPMAHIEk	1
CCAR1	cell division cycle and apoptosis regulator 1	55749	46852388	3	3	vmLmASPSmEDLYHk	1
CCAR1	cell division cycle and apoptosis regulator 1	55749	46852388	3	3	yILPDEPAIIVHPNWAAk	1
CCAR1	cell division cycle and apoptosis regulator 1	55749	46852388	3	3	eVESLEk	1
CCAR2	cell cycle and apoptosis regulator 2	57805	24432106	17	14	eAAPDAGAEPITADSDPAYSSk	1
CCAR2	cell cycle and apoptosis regulator 2	57805	24432106	17	14	sVASNQSEMEFSSLQDMPk	1
CCAR2	cell cycle and apoptosis regulator 2	57805	24432106	17	14	aDSWVEkEEPAPSN	1
CCAR2	cell cycle and apoptosis regulator 2	57805	24432106	17	14	fAEFQYLQPGPPR	2
CCAR2	cell cycle and apoptosis regulator 2	57805	24432106	17	14	qGILGAQPQLIFQPHR	1
CCAR2	cell cycle and apoptosis regulator 2	57805	24432106	17	14	dDGEEEFAGAk	1
CCAR2	cell cycle and apoptosis regulator 2	57805	24432106	17	14	vLLLSSPGLEELYR	1
CCAR2	cell cycle and apoptosis regulator 2	57805	24432106	17	14	tLAAEMQELR	1
CCAR2	cell cycle and apoptosis regulator 2	57805	24432106	17	14	lAEAEETAR	2
CCAR2	cell cycle and apoptosis regulator 2	57805	24432106	17	14	vQTLSNQPLLk	1
CCAR2	cell cycle and apoptosis regulator 2	57805	24432106	17	14	iHTLELk	1
CCAR2	cell cycle and apoptosis regulator 2	57805	24432106	17	14	aAYNPGQAVPWNAVk	2
CCAR2	cell cycle and apoptosis regulator 2	57805	24432106	17	14	gEASEDLcEMALDPELLLLR	1
CCAR2	cell cycle and apoptosis regulator 2	57805	24432106	17	14	fSATEVTNk	1
CCBL2	cysteine conjugate-beta lyase 2	56267	56713256	1	1	dSTLDAAEEIIk	1
CCDC12	coiled-coil domain containing 12	151903	238231397	1	1	aIAELIR	1
CCDC124	coiled-coil domain containing 124	115098	19923969	11	8	tIEDAIAVLSVAEEAADRHPER	1
CCDC124	coiled-coil domain containing 124	115098	19923969	11	8	tIEDAIAVLSVAEEAADR	2
CCDC124	coiled-coil domain containing 124	115098	19923969	11	8	aAFTAFEEAQLPR	1
CCDC124	coiled-coil domain containing 124	115098	19923969	11	8	vLEEGSVEAR	3
CCDC124	coiled-coil domain containing 124	115098	19923969	11	8	eLEDAYWk	1
CCDC124	coiled-coil domain containing 124	115098	19923969	11	8	aQIEDTLR	1
CCDC124	coiled-coil domain containing 124	115098	19923969	11	8	rLDQLER	1
CCDC124	coiled-coil domain containing 124	115098	19923969	11	8	sPDNPmNQR	1
CCDC141	coiled-coil domain containing 141	285025	299829223	2	1	dEInELk	2
CCDC152	coiled-coil domain containing 152	100129792	198442834	1	1	eIAILR	1
CCDC167	coiled-coil domain containing 167	154467	63003894	1	1	dLEAVNSR	1
CCDC22	coiled-coil domain containing 22	28952	7661844	3	2	rPEQVTWAAQEQELESLR	1
CCDC22	coiled-coil domain containing 22	28952	7661844	3	2	dLEEQIETELGk	2
CCDC25	coiled-coil domain containing 25	55246	108936950	2	2	eVLMDcAHLVk	1
CCDC25	coiled-coil domain containing 25	55246	108936950	2	2	gENIEDIPk	1
CCDC43	coiled-coil domain containing 43	124808	151101337	1	1	nTNVEDVLNAR	1
CCDC47	coiled-coil domain containing 47	57003	171906582	10	8	vTMNDEDMDTYVFAVGTR	1
CCDC47	coiled-coil domain containing 47	57003	171906582	10	8	vEENFLk	1
CCDC47	coiled-coil domain containing 47	57003	171906582	10	8	rQDLLNVLAR	2
CCDC47	coiled-coil domain containing 47	57003	171906582	10	8	rLEEAALR	2
CCDC47	coiled-coil domain containing 47	57003	171906582	10	8	qDLLNVLAR	1
CCDC47	coiled-coil domain containing 47	57003	171906582	10	8	lEEAALR	1
CCDC47	coiled-coil domain containing 47	57003	171906582	10	8	lTHVQR	1
CCDC47	coiled-coil domain containing 47	57003	171906582	10	8	lNQENEHIYNLWcSGR	1
CCDC50	coiled-coil domain containing 50	152137	28372509	2	2	aYADSYYYEDGGMkPR	1
CCDC50	coiled-coil domain containing 50	152137	28372509	2	2	aAQVAQDEEIAR	1
CCDC51	coiled-coil domain containing 51	79714	379698842	2	2	eDSQYLELATLEHR	1
CCDC51	coiled-coil domain containing 51	79714	379698842	2	2	gPVSLQEAIR	1
CCDC53	coiled-coil domain containing 53	51019	7705622	1	1	iQQIETTLNILDAk	1
CCDC58	coiled-coil domain containing 58	131076	62988355	3	3	iVHELNTTVPTASFAGk	1
CCDC58	coiled-coil domain containing 58	131076	62988355	3	3	nLDDLTLLk	1
CCDC58	coiled-coil domain containing 58	131076	62988355	3	3	wMQSELNVEEVVNDR	1
CCDC59	coiled-coil domain containing 59	29080	156142178	1	1	aQTSLESQFTDR	1
CCDC6	coiled-coil domain containing 6	8030	46852390	6	4	iDLENTLEQEQEALVNR	1
CCDC6	coiled-coil domain containing 6	8030	46852390	6	4	lDQPVSAPPSPR	2
CCDC6	coiled-coil domain containing 6	8030	46852390	6	4	sGGIVISPFR	1
CCDC6	coiled-coil domain containing 6	8030	46852390	6	4	aEQEEEFISNTLFk	2
CCDC86	coiled-coil domain containing 86	79080	13129104	8	7	aLVEFESNPEETREPGSPPSVQR	1
CCDC86	coiled-coil domain containing 86	79080	13129104	8	7	aLVEFESNPEETREPGsPPSVQR	1
CCDC86	coiled-coil domain containing 86	79080	13129104	8	7	lGGLRPEsPESLTSVSR	2
CCDC86	coiled-coil domain containing 86	79080	13129104	8	7	dTLALLQk	1
CCDC86	coiled-coil domain containing 86	79080	13129104	8	7	qPEYSPESPR	1
CCDC86	coiled-coil domain containing 86	79080	13129104	8	7	lGGLRPESPESLTSVSR	1
CCDC86	coiled-coil domain containing 86	79080	13129104	8	7	qPEYSPEsPR	1
CCDC9	coiled-coil domain containing 9	26093	7661690	1	1	aELEGVAVTAPR	1
CCDC94	coiled-coil domain containing 94	55702	31542652	3	2	qQQEEDEQETAALLEEAR	2
CCDC94	coiled-coil domain containing 94	55702	31542652	3	2	tDPENTDYTMEHGATR	1
CCNB2	cyclin B2	9133	4757930	2	1	aGEVDVEQHTLAk	2
CCNK	cyclin K	8812	150417989	1	1	dLAHTPSQLEGLDPATEAR	1
CCS	copper chaperone for superoxide dismutase	9973	4826665	1	1	sLIIDEGEDDLGR	1
CCT2	chaperonin containing TCP1, subunit 2 (beta)	10576	5453603	74	31	qLIYNYPEQLFGAAGVmAIEHADFAGVER	1
CCT2	chaperonin containing TCP1, subunit 2 (beta)	10576	5453603	74	31	mLPTIIADNAGYDSADLVAQLR	4
CCT2	chaperonin containing TCP1, subunit 2 (beta)	10576	5453603	74	31	vQDDEVGDGTTSVTVLAAELLR	1
CCT2	chaperonin containing TCP1, subunit 2 (beta)	10576	5453603	74	31	eGTIGDmAILGITESFQVk	1
CCT2	chaperonin containing TCP1, subunit 2 (beta)	10576	5453603	74	31	eGTIGDMAILGITESFQVk	3
CCT2	chaperonin containing TCP1, subunit 2 (beta)	10576	5453603	74	31	lGGSLADSYLDEGFLLDk	2
CCT2	chaperonin containing TCP1, subunit 2 (beta)	10576	5453603	74	31	dASLmVTNDGATILk	1
CCT2	chaperonin containing TCP1, subunit 2 (beta)	10576	5453603	74	31	qDLMNIAGTTLSSk	2
CCT2	chaperonin containing TCP1, subunit 2 (beta)	10576	5453603	74	31	sLHDALcVLAQTVk	1
CCT2	chaperonin containing TCP1, subunit 2 (beta)	10576	5453603	74	31	lIEEVmIGEDk	1
CCT2	chaperonin containing TCP1, subunit 2 (beta)	10576	5453603	74	31	iLIANTGMDTDk	2
CCT2	chaperonin containing TCP1, subunit 2 (beta)	10576	5453603	74	31	lIEEVMIGEDk	1
CCT2	chaperonin containing TCP1, subunit 2 (beta)	10576	5453603	74	31	vAEIEHAEkEk	3
CCT2	chaperonin containing TCP1, subunit 2 (beta)	10576	5453603	74	31	aAHSEGNTTAGLDmR	5
CCT2	chaperonin containing TCP1, subunit 2 (beta)	10576	5453603	74	31	aAHSEGNTTAGLDMR	3
CCT2	chaperonin containing TCP1, subunit 2 (beta)	10576	5453603	74	31	qVLLSAAEAAEVILR	10
CCT2	chaperonin containing TCP1, subunit 2 (beta)	10576	5453603	74	31	gATqQILDEAER	1
CCT2	chaperonin containing TCP1, subunit 2 (beta)	10576	5453603	74	31	vAEIEHAEk	8
CCT2	chaperonin containing TCP1, subunit 2 (beta)	10576	5453603	74	31	gATQQILDEAER	4
CCT2	chaperonin containing TCP1, subunit 2 (beta)	10576	5453603	74	31	aGADEERAETAR	1
CCT2	chaperonin containing TCP1, subunit 2 (beta)	10576	5453603	74	31	eAESLIAk	1
CCT2	chaperonin containing TCP1, subunit 2 (beta)	10576	5453603	74	31	iHPQTIIAGWR	1
CCT2	chaperonin containing TCP1, subunit 2 (beta)	10576	5453603	74	31	gSGNLEAIHIIk	2
CCT2	chaperonin containing TCP1, subunit 2 (beta)	10576	5453603	74	31	hGINcFINR	2
CCT2	chaperonin containing TCP1, subunit 2 (beta)	10576	5453603	74	31	lTSFIGAIAIGDLVk	2
CCT2	chaperonin containing TCP1, subunit 2 (beta)	10576	5453603	74	31	nIGVDNPAAk	4
CCT2	chaperonin containing TCP1, subunit 2 (beta)	10576	5453603	74	31	iLLSSGR	2
CCT2	chaperonin containing TCP1, subunit 2 (beta)	10576	5453603	74	31	lAVEAVLR	1
CCT2	chaperonin containing TCP1, subunit 2 (beta)	10576	5453603	74	31	dASLMVTNDGATILk	1
CCT2	chaperonin containing TCP1, subunit 2 (beta)	10576	5453603	74	31	tVYGGGcSEMLMAHAVTQLANR	1
CCT2	chaperonin containing TCP1, subunit 2 (beta)	10576	5453603	74	31	lALVTGGEIASTFDHPELVk	2
CCT3	chaperonin containing TCP1, subunit 3 (gamma)	7203	63162572	63	34	nVLLDPQLVPGGGASEmAVAHALTEk	3
CCT3	chaperonin containing TCP1, subunit 3 (gamma)	7203	63162572	63	34	hTQENcETWGVNGETGTLVDMk	2
CCT3	chaperonin containing TCP1, subunit 3 (gamma)	7203	63162572	63	34	nVLLDPQLVPGGGASEMAVAHALTEk	1
CCT3	chaperonin containing TCP1, subunit 3 (gamma)	7203	63162572	63	34	kGESQTDIEITREEDFTR	3
CCT3	chaperonin containing TCP1, subunit 3 (gamma)	7203	63162572	63	34	iGDEYFTFITDck	1
CCT3	chaperonin containing TCP1, subunit 3 (gamma)	7203	63162572	63	34	kGESQTDIEITR	1
CCT3	chaperonin containing TCP1, subunit 3 (gamma)	7203	63162572	63	34	iPGGIIEDScVLR	3
CCT3	chaperonin containing TCP1, subunit 3 (gamma)	7203	63162572	63	34	tLIQNcGASTIR	1
CCT3	chaperonin containing TCP1, subunit 3 (gamma)	7203	63162572	63	34	aLDDMISTLk	1
CCT3	chaperonin containing TCP1, subunit 3 (gamma)	7203	63162572	63	34	gESQTDIEITR	2
CCT3	chaperonin containing TCP1, subunit 3 (gamma)	7203	63162572	63	34	eIQVQHPAAk	1
CCT3	chaperonin containing TCP1, subunit 3 (gamma)	7203	63162572	63	34	iDDIVSGHk	2
CCT3	chaperonin containing TCP1, subunit 3 (gamma)	7203	63162572	63	34	iVLLDSSLEYk	2
CCT3	chaperonin containing TCP1, subunit 3 (gamma)	7203	63162572	63	34	vQSGNINAAk	2
CCT3	chaperonin containing TCP1, subunit 3 (gamma)	7203	63162572	63	34	kVQSGNINAAk	2
CCT3	chaperonin containing TCP1, subunit 3 (gamma)	7203	63162572	63	34	eLGIWEPLAVk	1
CCT3	chaperonin containing TCP1, subunit 3 (gamma)	7203	63162572	63	34	aVAQALEVIPR	7
CCT3	chaperonin containing TCP1, subunit 3 (gamma)	7203	63162572	63	34	mVQFEEnGR	3
CCT3	chaperonin containing TCP1, subunit 3 (gamma)	7203	63162572	63	34	tAVETAVLLLR	2
CCT3	chaperonin containing TCP1, subunit 3 (gamma)	7203	63162572	63	34	sMIEISR	1
CCT3	chaperonin containing TCP1, subunit 3 (gamma)	7203	63162572	63	34	aNITAIR	1
CCT3	chaperonin containing TCP1, subunit 3 (gamma)	7203	63162572	63	34	acTILLR	1
CCT3	chaperonin containing TCP1, subunit 3 (gamma)	7203	63162572	63	34	tIADIIR	1
CCT3	chaperonin containing TCP1, subunit 3 (gamma)	7203	63162572	63	34	lITSLR	1
CCT3	chaperonin containing TCP1, subunit 3 (gamma)	7203	63162572	63	34	mVQFEENGR	2
CCT3	chaperonin containing TCP1, subunit 3 (gamma)	7203	63162572	63	34	nLQDAMQVcR	1
CCT3	chaperonin containing TCP1, subunit 3 (gamma)	7203	63162572	63	34	nLQDAmQVcR	5
CCT3	chaperonin containing TCP1, subunit 3 (gamma)	7203	63162572	63	34	aMTGVEQWPYR	1
CCT3	chaperonin containing TCP1, subunit 3 (gamma)	7203	63162572	63	34	amTGVEQWPYR	3
CCT3	chaperonin containing TCP1, subunit 3 (gamma)	7203	63162572	63	34	mVQFEEnGRk	1
CCT3	chaperonin containing TCP1, subunit 3 (gamma)	7203	63162572	63	34	mLLDPMGGIVMTNDGNAILR	2
CCT3	chaperonin containing TCP1, subunit 3 (gamma)	7203	63162572	63	34	mLLDPmGGIVmTNDGNAILR	1
CCT3	chaperonin containing TCP1, subunit 3 (gamma)	7203	63162572	63	34	iVSRPEELREDDVGTGAGLLEIk	1
CCT3	chaperonin containing TCP1, subunit 3 (gamma)	7203	63162572	63	34	qGGAPDAGQE	1
CCT4	chaperonin containing TCP1, subunit 4 (delta)	10575	38455427	40	20	lGGTIDDcELVEGLVLTQk	1
CCT4	chaperonin containing TCP1, subunit 4 (delta)	10575	38455427	40	20	gIEILTDmSRPVELSDR	3
CCT4	chaperonin containing TCP1, subunit 4 (delta)	10575	38455427	40	20	tDMDNQIVVSDYAQMDR	1
CCT4	chaperonin containing TCP1, subunit 4 (delta)	10575	38455427	40	20	tDmDNQIVVSDYAQMDR	2
CCT4	chaperonin containing TCP1, subunit 4 (delta)	10575	38455427	40	20	tDMDNQIVVSDYAQmDR	3
CCT4	chaperonin containing TCP1, subunit 4 (delta)	10575	38455427	40	20	eTLLNSATTSLNSk	2
CCT4	chaperonin containing TCP1, subunit 4 (delta)	10575	38455427	40	20	vIDPATATSVDLR	1
CCT4	chaperonin containing TCP1, subunit 4 (delta)	10575	38455427	40	20	iDDVVNTR	1
CCT4	chaperonin containing TCP1, subunit 4 (delta)	10575	38455427	40	20	tGcNVLLIQk	1
CCT4	chaperonin containing TCP1, subunit 4 (delta)	10575	38455427	40	20	aLIAGGGAPEIELALR	2
CCT4	chaperonin containing TCP1, subunit 4 (delta)	10575	38455427	40	20	sGATAGAAGGR	2
CCT4	chaperonin containing TCP1, subunit 4 (delta)	10575	38455427	40	20	lVIEEAER	2
CCT4	chaperonin containing TCP1, subunit 4 (delta)	10575	38455427	40	20	qmQVLHPAAR	3
CCT4	chaperonin containing TCP1, subunit 4 (delta)	10575	38455427	40	20	fSNISAAk	1
CCT4	chaperonin containing TCP1, subunit 4 (delta)	10575	38455427	40	20	qMQVLHPAAR	1
CCT4	chaperonin containing TCP1, subunit 4 (delta)	10575	38455427	40	20	tLSGmESYcVR	5
CCT4	chaperonin containing TCP1, subunit 4 (delta)	10575	38455427	40	20	vSNSGITR	3
CCT4	chaperonin containing TCP1, subunit 4 (delta)	10575	38455427	40	20	aYILNLVk	3
CCT4	chaperonin containing TCP1, subunit 4 (delta)	10575	38455427	40	20	tVTIVVR	1
CCT4	chaperonin containing TCP1, subunit 4 (delta)	10575	38455427	40	20	gDVTITNDGATILk	2
CCT5	chaperonin containing TCP1, subunit 5 (epsilon)	22948	24307939	37	23	eTGANLAIcQWGFDDEANHLLLQNNLPAVR	1
CCT5	chaperonin containing TCP1, subunit 5 (epsilon)	22948	24307939	37	23	dGDVTVTNDGATILSMMDVDHQIAk	2
CCT5	chaperonin containing TCP1, subunit 5 (epsilon)	22948	24307939	37	23	qMAEIAVNAVLTVADmER	3
CCT5	chaperonin containing TCP1, subunit 5 (epsilon)	22948	24307939	37	23	eMNPALGIDcLHk	1
CCT5	chaperonin containing TCP1, subunit 5 (epsilon)	22948	24307939	37	23	wVGGPEIELIAIATGGR	2
CCT5	chaperonin containing TCP1, subunit 5 (epsilon)	22948	24307939	37	23	fEEMIQQIk	1
CCT5	chaperonin containing TCP1, subunit 5 (epsilon)	22948	24307939	37	23	lDVTSVEDYk	1
CCT5	chaperonin containing TCP1, subunit 5 (epsilon)	22948	24307939	37	23	lGFAGLVQEISFGTTk	1
CCT5	chaperonin containing TCP1, subunit 5 (epsilon)	22948	24307939	37	23	kQQISLATQMVR	3
CCT5	chaperonin containing TCP1, subunit 5 (epsilon)	22948	24307939	37	23	qQISLATQmVR	5
CCT5	chaperonin containing TCP1, subunit 5 (epsilon)	22948	24307939	37	23	dVDFELIk	1
CCT5	chaperonin containing TCP1, subunit 5 (epsilon)	22948	24307939	37	23	tSLGPNGLDk	1
CCT5	chaperonin containing TCP1, subunit 5 (epsilon)	22948	24307939	37	23	vAIEHLDk	2
CCT5	chaperonin containing TCP1, subunit 5 (epsilon)	22948	24307939	37	23	iADGYEQAAR	2
CCT5	chaperonin containing TCP1, subunit 5 (epsilon)	22948	24307939	37	23	mIIEEAk	1
CCT5	chaperonin containing TCP1, subunit 5 (epsilon)	22948	24307939	37	23	lMGLEALk	1
CCT5	chaperonin containing TCP1, subunit 5 (epsilon)	22948	24307939	37	23	lmGLEALk	2
CCT5	chaperonin containing TCP1, subunit 5 (epsilon)	22948	24307939	37	23	iSDSVLVDIk	1
CCT5	chaperonin containing TCP1, subunit 5 (epsilon)	22948	24307939	37	23	lmVELSk	1
CCT5	chaperonin containing TCP1, subunit 5 (epsilon)	22948	24307939	37	23	lMVELSk	1
CCT5	chaperonin containing TCP1, subunit 5 (epsilon)	22948	24307939	37	23	qQHVIETLIGk	2
CCT5	chaperonin containing TCP1, subunit 5 (epsilon)	22948	24307939	37	23	kQQISLATQmVR	1
CCT5	chaperonin containing TCP1, subunit 5 (epsilon)	22948	24307939	37	23	emNPALGIDcLHk	1
CCT6A	chaperonin containing TCP1, subunit 6A (zeta 1)	908	4502643	39	20	nAIDDGcVVPGAGAVEVAMAEALIk	1
CCT6A	chaperonin containing TCP1, subunit 6A (zeta 1)	908	4502643	39	20	kQDEPIDLFMIEIMEmk	1
CCT6A	chaperonin containing TCP1, subunit 6A (zeta 1)	908	4502643	39	20	kQDEPIDLFMIEIMEMk	2
CCT6A	chaperonin containing TCP1, subunit 6A (zeta 1)	908	4502643	39	20	vLAQNSGFDLQETLVk	1
CCT6A	chaperonin containing TCP1, subunit 6A (zeta 1)	908	4502643	39	20	qADLyISEGLHPR	1
CCT6A	chaperonin containing TCP1, subunit 6A (zeta 1)	908	4502643	39	20	qADLYISEGLHPR	6
CCT6A	chaperonin containing TCP1, subunit 6A (zeta 1)	908	4502643	39	20	emDRETLIDVAR	2
CCT6A	chaperonin containing TCP1, subunit 6A (zeta 1)	908	4502643	39	20	tEVNSGFFYk	3
CCT6A	chaperonin containing TCP1, subunit 6A (zeta 1)	908	4502643	39	20	gIDPFSLDALSk	2
CCT6A	chaperonin containing TCP1, subunit 6A (zeta 1)	908	4502643	39	20	aQAALAVNISAAR	2
CCT6A	chaperonin containing TCP1, subunit 6A (zeta 1)	908	4502643	39	20	mLVSGAGDIk	2
CCT6A	chaperonin containing TCP1, subunit 6A (zeta 1)	908	4502643	39	20	sETDTSLIR	3
CCT6A	chaperonin containing TCP1, subunit 6A (zeta 1)	908	4502643	39	20	aQLGVQAFADALLIIPk	2
CCT6A	chaperonin containing TCP1, subunit 6A (zeta 1)	908	4502643	39	20	aLQFLEEVk	1
CCT6A	chaperonin containing TCP1, subunit 6A (zeta 1)	908	4502643	39	20	eTLIDVAR	2
CCT6A	chaperonin containing TCP1, subunit 6A (zeta 1)	908	4502643	39	20	gLVLDHGAR	1
CCT6A	chaperonin containing TCP1, subunit 6A (zeta 1)	908	4502643	39	20	gFVVINQk	3
CCT6A	chaperonin containing TCP1, subunit 6A (zeta 1)	908	4502643	39	20	sVTLLIk	2
CCT6A	chaperonin containing TCP1, subunit 6A (zeta 1)	908	4502643	39	20	qDEPIDLFmIEIMEMk	1
CCT6A	chaperonin containing TCP1, subunit 6A (zeta 1)	908	4502643	39	20	qDEPIDLFMIEImEMk	1
CCT7	chaperonin containing TCP1, subunit 7 (eta)	10574	261399877	48	26	vHTVEDYQAIVDAEWNILYDk	2
CCT7	chaperonin containing TCP1, subunit 7 (eta)	10574	261399877	48	26	iNALTAASEAAcLIVSVDETIkNPR	1
CCT7	chaperonin containing TCP1, subunit 7 (eta)	10574	261399877	48	26	tMMAcGGSIQTSVNALSADVLGR	1
[truncated: 15,023 more rows]
