# Supplementary material for: FOXE3 contributes to Peters anomaly through transcriptional regulation of an autophagy-associated protein termed DNAJB1
Source: Nat Commun. 2016 Mar 24;7:10953. doi: 10.1038/ncomms10953 (PMC4820811; doi:10.1038/ncomms10953)
Supplement: Supplementary Data 2 — The list of unique peptides and spectra used for proteins quantification identified in HEK293FT cells expressing the wild type and mutant FOXE3 through the TMT proteome profiling experiment. [file ncomms10953-s3.xlsx]

## Sheet: Supplementary Data 2
Gene Symbol	Gene Name	Entrez Gene ID	Protein Group Accessions	Total Group Spectra	Number of Unique Peptides	Peptide Sequence	Number of Unique Spectra
A2M	alpha-2-macroglobulin	2	66932947	4	4	lPPNVVEESAR	1
A2M	alpha-2-macroglobulin	2	66932947	4	4	aTVLNYLPk	1
A2M	alpha-2-macroglobulin	2	66932947	4	4	qTVSWAVTPk	1
A2M	alpha-2-macroglobulin	2	66932947	4	4	gEAFTLk	1
AAAS	achalasia, adrenocortical insufficiency, alacrimia	8086	12962937	3	3	fSPVLGR	1
AAAS	achalasia, adrenocortical insufficiency, alacrimia	8086	12962937	3	3	lLSASPVDAAIR	1
AAAS	achalasia, adrenocortical insufficiency, alacrimia	8086	12962937	3	3	fAVALLDDSVR	1
AAGAB	alpha- and gamma-adaptin binding protein	79719	153251315	2	2	aATLPHEQR	1
AAGAB	alpha- and gamma-adaptin binding protein	79719	153251315	2	2	kVHAEk	1
AAK1	AP2 associated kinase 1	22848	148277037	1	1	sATTTPSGSPR	1
AAMP	angio-associated, migratory cell protein	14	55743075	4	4	lVSATTGk	1
AAMP	angio-associated, migratory cell protein	14	55743075	4	4	aVVGYEDGTIR	1
AAMP	angio-associated, migratory cell protein	14	55743075	4	4	tNTLAVTGGEDDk	1
AAMP	angio-associated, migratory cell protein	14	55743075	4	4	gHTAEILDFALSk	1
AAR2	AAR2 splicing factor homolog (S. cerevisiae)	25980	18034690	2	2	sYQEGLAR	1
AAR2	AAR2 splicing factor homolog (S. cerevisiae)	25980	18034690	2	2	wISLTNFISEATVEk	1
AARS	alanyl-tRNA synthetase	16	109148542	18	14	sIDTGMGLER	1
AARS	alanyl-tRNA synthetase	16	109148542	18	14	aVFDETYPDPVR	1
AARS	alanyl-tRNA synthetase	16	109148542	18	14	gLVVDMDGFEEER	1
AARS	alanyl-tRNA synthetase	16	109148542	18	14	dVSAQATGk	1
AARS	alanyl-tRNA synthetase	16	109148542	18	14	gAmSTQQIk	1
AARS	alanyl-tRNA synthetase	16	109148542	18	14	gLEVTDDSPk	2
AARS	alanyl-tRNA synthetase	16	109148542	18	14	iVAVTGAEAQk	3
AARS	alanyl-tRNA synthetase	16	109148542	18	14	kIQSLGDSk	1
AARS	alanyl-tRNA synthetase	16	109148542	18	14	eADGILkPLPk	1
AARS	alanyl-tRNA synthetase	16	109148542	18	14	qIWQNLGLDDTk	1
AARS	alanyl-tRNA synthetase	16	109148542	18	14	dIINEEEVQFLk	1
AARS	alanyl-tRNA synthetase	16	109148542	18	14	vDDSSEDkTEFTVk	1
AARS	alanyl-tRNA synthetase	16	109148542	18	14	mSNYDTDLFVPYFEAIQk	2
AARS	alanyl-tRNA synthetase	16	109148542	18	14	iQSLGDSk	1
AARS2	alanyl-tRNA synthetase 2, mitochondrial	57505	38569417	6	5	sLDEVYPDPVR	1
AARS2	alanyl-tRNA synthetase 2, mitochondrial	57505	38569417	6	5	lLAVTGEQAQQAR	2
AARS2	alanyl-tRNA synthetase 2, mitochondrial	57505	38569417	6	5	tNFYAEQGGQASDR	1
AARS2	alanyl-tRNA synthetase 2, mitochondrial	57505	38569417	6	5	eADGSLQPLPQR	1
AARS2	alanyl-tRNA synthetase 2, mitochondrial	57505	38569417	6	5	lIEAVETAVMPQWQR	1
AASDHPPT	aminoadipate-semialdehyde dehydrogenase-phosphopantetheinyl transferase	60496	20357568	5	3	aEWLLAVR	1
AASDHPPT	aminoadipate-semialdehyde dehydrogenase-phosphopantetheinyl transferase	60496	20357568	5	3	hQDVPSQDDSkPTQR	3
AASDHPPT	aminoadipate-semialdehyde dehydrogenase-phosphopantetheinyl transferase	60496	20357568	5	3	lEFDLSPLNLDIGQVYk	1
AASS	aminoadipate-semialdehyde synthase	10157	13027640	2	2	nSSQAVQAVR	1
AASS	aminoadipate-semialdehyde synthase	10157	13027640	2	2	gITNLGYk	1
AATF	apoptosis antagonizing transcription factor	26574	7657013	2	2	dkGGPEFSSALk	1
AATF	apoptosis antagonizing transcription factor	26574	7657013	2	2	dLDEEIFDDDDFYHQLLR	1
ABCB7	ATP-binding cassette, sub-family B (MDR/TAP), member 7	22	42490749	1	1	lAGLHDAILR	1
ABCD3	ATP-binding cassette, sub-family D (ALD), member 3	5825	4506341	4	3	dLNFEVR	2
ABCD3	ATP-binding cassette, sub-family D (ALD), member 3	5825	4506341	4	3	dQVIYPDGR	1
ABCD3	ATP-binding cassette, sub-family D (ALD), member 3	5825	4506341	4	3	gISDLVLk	1
ABCE1	ATP-binding cassette, sub-family E (OABP), member 1	6059	108773782	19	13	fLSQLEITFR	1
ABCE1	ATP-binding cassette, sub-family E (OABP), member 1	6059	108773782	19	13	nVEDLSGGELQR	3
ABCE1	ATP-binding cassette, sub-family E (OABP), member 1	6059	108773782	19	13	gSELQNYFTk	1
ABCE1	ATP-binding cassette, sub-family E (OABP), member 1	6059	108773782	19	13	cPFGALSIVNLPSNLEk	1
ABCE1	ATP-binding cassette, sub-family E (OABP), member 1	6059	108773782	19	13	pADVYLIDEPSAYLDSEQR	1
ABCE1	ATP-binding cassette, sub-family E (OABP), member 1	6059	108773782	19	13	dASLVFk	1
ABCE1	ATP-binding cassette, sub-family E (OABP), member 1	6059	108773782	19	13	iLEDDLk	1
ABCE1	ATP-binding cassette, sub-family E (OABP), member 1	6059	108773782	19	13	ycANAFk	1
ABCE1	ATP-binding cassette, sub-family E (OABP), member 1	6059	108773782	19	13	iAIVNHDk	5
ABCE1	ATP-binding cassette, sub-family E (OABP), member 1	6059	108773782	19	13	vIVFDGVPSk	1
ABCE1	ATP-binding cassette, sub-family E (OABP), member 1	6059	108773782	19	13	vAETANEEEVkk	1
ABCE1	ATP-binding cassette, sub-family E (OABP), member 1	6059	108773782	19	13	aIIkPQYVDQIPk	1
ABCE1	ATP-binding cassette, sub-family E (OABP), member 1	6059	108773782	19	13	lkPDEGGEVPVLNVSYkPQk	1
ABCF1	ATP-binding cassette, sub-family F (GCN20), member 1	23	10947135	23	11	aTGAAAAEAk	4
ABCF1	ATP-binding cassette, sub-family F (GCN20), member 1	23	10947135	23	11	aVSEEQQPALk	3
ABCF1	ATP-binding cassette, sub-family F (GCN20), member 1	23	10947135	23	11	eVLEALGEVMVSR	2
ABCF1	ATP-binding cassette, sub-family F (GCN20), member 1	23	10947135	23	11	iGFFNQQYAEQLR	1
ABCF1	ATP-binding cassette, sub-family F (GCN20), member 1	23	10947135	23	11	lSVPTsDEEDEVPAPkPR	1
ABCF1	ATP-binding cassette, sub-family F (GCN20), member 1	23	10947135	23	11	yGLVGPnGk	1
ABCF1	ATP-binding cassette, sub-family F (GCN20), member 1	23	10947135	23	11	mEETPTEYLQR	2
ABCF1	ATP-binding cassette, sub-family F (GCN20), member 1	23	10947135	23	11	eQQQQQQQQQQk	5
ABCF1	ATP-binding cassette, sub-family F (GCN20), member 1	23	10947135	23	11	kNQDEESQEAPELLk	1
ABCF1	ATP-binding cassette, sub-family F (GCN20), member 1	23	10947135	23	11	ekEQQQQQQQQQQk	2
ABCF1	ATP-binding cassette, sub-family F (GCN20), member 1	23	10947135	23	11	fAALDNEEEDkEEEIIk	1
ABCF2	ATP-binding cassette, sub-family F (GCN20), member 2	10061	27881506	8	7	lEELDADkAEMR	1
ABCF2	ATP-binding cassette, sub-family F (GCN20), member 2	10061	27881506	8	7	lEELDADk	1
ABCF2	ATP-binding cassette, sub-family F (GCN20), member 2	10061	27881506	8	7	vALVGPnGAGk	2
ABCF2	ATP-binding cassette, sub-family F (GCN20), member 2	10061	27881506	8	7	eLEDFEMk	1
ABCF2	ATP-binding cassette, sub-family F (GCN20), member 2	10061	27881506	8	7	lVDEEPQLTk	1
ABCF2	ATP-binding cassette, sub-family F (GCN20), member 2	10061	27881506	8	7	kGHEENGDVVTEPQVAEk	1
ABCF2	ATP-binding cassette, sub-family F (GCN20), member 2	10061	27881506	8	7	kGHEEnGDVVTEPQVAEk	1
ABCF3	ATP-binding cassette, sub-family F (GCN20), member 3	55324	148612853	4	2	vEGGFDQYR	1
ABCF3	ATP-binding cassette, sub-family F (GCN20), member 3	55324	148612853	4	2	eQSSTVNAk	3
ABHD10	abhydrolase domain containing 10	55347	8923001	2	2	fDYSGVGSSDGNSEESTLGk	1
ABHD10	abhydrolase domain containing 10	55347	8923001	2	2	fNQLPVELk	1
ABHD11	abhydrolase domain containing 11	83451	223941839	1	1	tNFNSIAk	1
ABHD14B	abhydrolase domain containing 14B	84836	363543330	1	1	iNAANYASVk	1
ABHD16A	abhydrolase domain containing 16A	7920	294660765	1	1	gTAEPQGQk	1
ABI1	abl-interactor 1	10006	296011001	2	2	vADYcENNYIQATDk	1
ABI1	abl-interactor 1	10006	296011001	2	2	kPIDYTVLDDVGHGVk	1
ABI2	abl-interactor 2	10152	109689723	1	1	kPIDYTILDDIGHGVk	1
ABT1	activator of basal transcription 1	29777	7019319	1	1	eTDFYLQSVER	1
ACAA1	acetyl-CoA acyltransferase 1	30	194353979	3	2	dTTPDELLSAVMTAVLk	2
ACAA1	acetyl-CoA acyltransferase 1	30	194353979	3	2	ekQDTFALASQQk	1
ACAA2	acetyl-CoA acyltransferase 2	10449	167614485	3	2	eTPALTINR	1
ACAA2	acetyl-CoA acyltransferase 2	10449	167614485	3	2	dGTVTAGNASGVADGAGAVIIASEDAVk	2
ACACA	acetyl-CoA carboxylase alpha	31	38679974	7	7	lGTPELSTAER	1
ACACA	acetyl-CoA carboxylase alpha	31	38679974	7	7	vEVGTEVTDYR	1
ACACA	acetyl-CoA carboxylase alpha	31	38679974	7	7	iLNVPQELYEk	1
ACACA	acetyl-CoA carboxylase alpha	31	38679974	7	7	qVNYEVDR	1
ACACA	acetyl-CoA carboxylase alpha	31	38679974	7	7	lLLEDLVk	1
ACACA	acetyl-CoA carboxylase alpha	31	38679974	7	7	dPSLPLLELQDIMTSVSGR	1
ACACA	acetyl-CoA carboxylase alpha	31	38679974	7	7	lLLEAMDELEVAFNNTNVR	1
ACAD9	acyl-CoA dehydrogenase family, member 9	28976	21361497	8	7	tVETLLLR	1
ACAD9	acyl-CoA dehydrogenase family, member 9	28976	21361497	8	7	fFTEEVDSR	1
ACAD9	acyl-CoA dehydrogenase family, member 9	28976	21361497	8	7	iPDETLEk	1
ACAD9	acyl-CoA dehydrogenase family, member 9	28976	21361497	8	7	tEVVDSDGSVk	1
ACAD9	acyl-CoA dehydrogenase family, member 9	28976	21361497	8	7	lSEFGLIQEk	1
ACAD9	acyl-CoA dehydrogenase family, member 9	28976	21361497	8	7	yAPENLDEQIk	1
ACAD9	acyl-CoA dehydrogenase family, member 9	28976	21361497	8	7	iPVENILGEVGDGFk	2
ACADM	acyl-CoA dehydrogenase, C-4 to C-12 straight chain	34	4557231	7	5	aAWEVDSGR	2
ACADM	acyl-CoA dehydrogenase, C-4 to C-12 straight chain	34	4557231	7	5	eEIIPVAAEYDk	1
ACADM	acyl-CoA dehydrogenase, C-4 to C-12 straight chain	34	4557231	7	5	aFAGDIANQLATDAVQILGGnGFNTEYPVEk	1
ACADM	acyl-CoA dehydrogenase, C-4 to C-12 straight chain	34	4557231	7	5	aLDEATk	2
ACADM	acyl-CoA dehydrogenase, C-4 to C-12 straight chain	34	4557231	7	5	nTYYASIAk	1
ACADSB	acyl-CoA dehydrogenase, short/branched chain	36	4501859	2	2	gITSFLVDR	1
ACADSB	acyl-CoA dehydrogenase, short/branched chain	36	4501859	2	2	aTYLPQLTTEk	1
ACAT1	acetyl-CoA acetyltransferase 1	38	4557237	10	7	nEQDAYAINSYTR	2
ACAT1	acetyl-CoA acetyltransferase 1	38	4557237	10	7	fGNEVIPVTVTVk	2
ACAT1	acetyl-CoA acetyltransferase 1	38	4557237	10	7	eAYMGNVLQGGEGQAPTR	1
ACAT1	acetyl-CoA acetyltransferase 1	38	4557237	10	7	gQPDVVVkEDEEYkR	2
ACAT1	acetyl-CoA acetyltransferase 1	38	4557237	10	7	lEDLIVk	1
ACAT1	acetyl-CoA acetyltransferase 1	38	4557237	10	7	gQPDVVVkEDEEYk	1
ACAT1	acetyl-CoA acetyltransferase 1	38	4557237	10	7	lNVTPLAR	1
ACAT2	acetyl-CoA acetyltransferase 2	39	148539872	5	4	vAVLSQNR	2
ACAT2	acetyl-CoA acetyltransferase 2	39	148539872	5	4	eIVPVLVSTR	1
ACAT2	acetyl-CoA acetyltransferase 2	39	148539872	5	4	tIIGSFnGALAAVPVQDLGSTVIk	1
ACAT2	acetyl-CoA acetyltransferase 2	39	148539872	5	4	aPHLAYLR	1
ACBD3	acyl-CoA binding domain containing 3	64746	15826852	2	2	iQQDADSVITVGR	1
ACBD3	acyl-CoA binding domain containing 3	64746	15826852	2	2	eDAMVEFVk	1
ACBD6	acyl-CoA binding domain containing 6	84320	14150169	1	1	nVDVNVkDEEGR	1
ACIN1	apoptotic chromatin condensation inducer 1	22985	259906020	12	11	eAAELEGk	1
ACIN1	apoptotic chromatin condensation inducer 1	22985	259906020	12	11	sAQPLPLk	2
ACIN1	apoptotic chromatin condensation inducer 1	22985	259906020	12	11	aQEEPPAk	1
ACIN1	apoptotic chromatin condensation inducer 1	22985	259906020	12	11	iEELALAk	1
ACIN1	apoptotic chromatin condensation inducer 1	22985	259906020	12	11	gITEEcLk	1
ACIN1	apoptotic chromatin condensation inducer 1	22985	259906020	12	11	lSQPESAEk	1
ACIN1	apoptotic chromatin condensation inducer 1	22985	259906020	12	11	sGVSITIDDPVR	1
ACIN1	apoptotic chromatin condensation inducer 1	22985	259906020	12	11	wGASTATTQk	1
ACIN1	apoptotic chromatin condensation inducer 1	22985	259906020	12	11	dSSTSYTETk	1
ACIN1	apoptotic chromatin condensation inducer 1	22985	259906020	12	11	kPSISITTESLk	1
ACIN1	apoptotic chromatin condensation inducer 1	22985	259906020	12	11	vPEESVLPLVQk	1
ACLY	ATP citrate lyase	47	38569421	40	22	nMADAMR	3
ACLY	ATP citrate lyase	47	38569421	40	22	tASFSESR	1
ACLY	ATP citrate lyase	47	38569421	40	22	sINNPDMR	1
ACLY	ATP citrate lyase	47	38569421	40	22	aDEVAPAk	3
ACLY	ATP citrate lyase	47	38569421	40	22	vTPDTDWAR	1
ACLY	ATP citrate lyase	47	38569421	40	22	gGPNYQEGLR	2
ACLY	ATP citrate lyase	47	38569421	40	22	fGGALDAAAk	2
ACLY	ATP citrate lyase	47	38569421	40	22	eILIPVFk	1
ACLY	ATP citrate lyase	47	38569421	40	22	wGDIEFPPPFGR	1
ACLY	ATP citrate lyase	47	38569421	40	22	tTDGVYEGVAIGGDR	3
ACLY	ATP citrate lyase	47	38569421	40	22	tIAIIAEGIPEALTR	2
ACLY	ATP citrate lyase	47	38569421	40	22	akPAMPQDSVPSPR	1
ACLY	ATP citrate lyase	47	38569421	40	22	akPAmPQDSVPSPR	2
ACLY	ATP citrate lyase	47	38569421	40	22	aFDSGIIPMEFVNk	1
ACLY	ATP citrate lyase	47	38569421	40	22	eAYPEEAYIADLDAk	4
ACLY	ATP citrate lyase	47	38569421	40	22	lLVGVDEk	1
ACLY	ATP citrate lyase	47	38569421	40	22	fIcTTSAIQNR	1
ACLY	ATP citrate lyase	47	38569421	40	22	iGNTGGMLDNILASk	1
ACLY	ATP citrate lyase	47	38569421	40	22	mIVVLGEIGGTEEYk	4
ACLY	ATP citrate lyase	47	38569421	40	22	gQELIYAGMPITEVFk	2
ACLY	ATP citrate lyase	47	38569421	40	22	eGDYVLFHHEGGVDVGDVDAk	2
ACLY	ATP citrate lyase	47	38569421	40	22	rGGPNYQEGLR	1
ACO1	aconitase 1, soluble	48	8659555	1	1	aVLAESYER	1
ACO2	aconitase 2, mitochondrial	50	4501867	13	8	lEAPDADELPk	1
ACO2	aconitase 2, mitochondrial	50	4501867	13	8	nAVTQEFGPVPDTAR	3
ACO2	aconitase 2, mitochondrial	50	4501867	13	8	iVYGHLDDPASQEIER	1
ACO2	aconitase 2, mitochondrial	50	4501867	13	8	lQLLEPFDk	1
ACO2	aconitase 2, mitochondrial	50	4501867	13	8	eDIANLADEFk	1
ACO2	aconitase 2, mitochondrial	50	4501867	13	8	gEFDPGQDTYQHPPk	3
ACO2	aconitase 2, mitochondrial	50	4501867	13	8	dINQEVYNFLATAGAk	1
ACO2	aconitase 2, mitochondrial	50	4501867	13	8	nDANPETHAFVTSPEIVTALAIAGTLk	2
ACOT1	acyl-CoA thioesterase 1	641371	81230485	4	4	aDTLGELDLER	1
ACOT1	acyl-CoA thioesterase 1	641371	81230485	4	4	aESTFLFLVGQDDHNWk	1
ACOT1	acyl-CoA thioesterase 1	641371	81230485	4	4	dGYADIVDVLNSPLEGPDQk	1
ACOT1	acyl-CoA thioesterase 1	641371	81230485	4	4	tPLAVELEVLDGHDPDPGR	1
ACOT13	acyl-CoA thioesterase 13	55856	231567183	4	3	iTLVSAAPGk	2
ACOT13	acyl-CoA thioesterase 13	55856	231567183	4	3	tLAFTSVDLTNk	1
ACOT13	acyl-CoA thioesterase 13	55856	231567183	4	3	lGEDIVITAHVLk	1
ACOT7	acyl-CoA thioesterase 7	11332	32528286	1	1	tNIVTASVDAINFHDk	1
ACOT9	acyl-CoA thioesterase 9	23597	81295404	1	1	eVPLVFPk	1
ACOX1	acyl-CoA oxidase 1, palmitoyl	51	30089972	1	1	eIENMILNDPDFQHEDLNFLTR	1
ACP1	acid phosphatase 1, soluble	52	4757714	7	5	sPIAEAVFR	1
ACP1	acid phosphatase 1, soluble	52	4757714	7	5	vDSAATSGYEIGNPPDYR	2
ACP1	acid phosphatase 1, soluble	52	4757714	7	5	eDFATFDYILcMDESNLR	1
ACP1	acid phosphatase 1, soluble	52	4757714	7	5	iELLGSYDPQk	2
ACP1	acid phosphatase 1, soluble	52	4757714	7	5	kLVTDQNISENWR	1
ACSL1	acyl-CoA synthetase long-chain family member 1	2180	40807491	1	1	dSGLkPFEQVk	1
ACSL4	acyl-CoA synthetase long-chain family member 4	2182	4758332	4	4	aLLGGNVR	1
ACSL4	acyl-CoA synthetase long-chain family member 4	2182	4758332	4	4	lkDWQEGGYTINDkPNPR	1
ACSL4	acyl-CoA synthetase long-chain family member 4	2182	4758332	4	4	hIIYVDNk	1
ACSL4	acyl-CoA synthetase long-chain family member 4	2182	4758332	4	4	lQAGEYVSLGk	1
ACTB	actin, beta	60	4501885	36	5	gYSFTTTAER	4
ACTB	actin, beta	60	4501885	36	5	qEYDESGPSIVHR	4
ACTB	actin, beta	60	4501885	36	5	vAPEEHPVLLTEAPLNPk	26
ACTB	actin, beta	60	4501885	36	5	kDLYANTVLSGGTTmYPGIADR	1
ACTB	actin, beta	60	4501885	36	5	kDLYANTVLSGGTTMYPGIADR	1
ACTG2	actin, gamma 2, smooth muscle, enteric	72	4501889	1	1	yPIEHGIITnWDDMEk	1
ACTL6A	actin-like 6A	86	30089997	2	2	iPEGLFDPSNVk	1
ACTL6A	actin-like 6A	86	30089997	2	2	ekLPQVTR	1
ACTN1	actinin, alpha 1	87	4501891	4	3	mLDAEDIVGTARPDEk	1
ACTN1	actinin, alpha 1	87	4501891	4	3	dHSGTLGPEEFk	2
ACTN1	actinin, alpha 1	87	4501891	4	3	lLETIDQLYLEYAk	1
ACTN4	actinin, alpha 4	81	12025678	17	13	dYETATLSDIk	2
ACTN4	actinin, alpha 4	81	12025678	17	13	iSNRPAFMPSEGk	1
ACTN4	actinin, alpha 4	81	12025678	17	13	eTTDTDTADQVIASFk	2
ACTN4	actinin, alpha 4	81	12025678	17	13	aGTQIENIDEDFRDGLk	1
ACTN4	actinin, alpha 4	81	12025678	17	13	iSIEmNGTLEDQLSHLk	1
ACTN4	actinin, alpha 4	81	12025678	17	13	eAILAIHk	2
ACTN4	actinin, alpha 4	81	12025678	17	13	hRPELIEYDk	1
ACTN4	actinin, alpha 4	81	12025678	17	13	rDHALLEEQSk	1
ACTN4	actinin, alpha 4	81	12025678	17	13	lSGSNPYTTVTPQIINSk	1
ACTN4	actinin, alpha 4	81	12025678	17	13	vLAVNQENEHLMEDYEk	2
ACTN4	actinin, alpha 4	81	12025678	17	13	sIVDYkPNLDLLEQQHQLIQEALIFDNk	1
ACTN4	actinin, alpha 4	81	12025678	17	13	dHALLEEQSk	1
ACTN4	actinin, alpha 4	81	12025678	17	13	dGLAFNALIHR	1
ACTR1A	ARP1 actin-related protein 1 homolog A, centractin alpha (yeast)	10121	5031569	4	3	gLLSIR	2
ACTR1A	ARP1 actin-related protein 1 homolog A, centractin alpha (yeast)	10121	5031569	4	3	kEYEEDGAR	1
ACTR1A	ARP1 actin-related protein 1 homolog A, centractin alpha (yeast)	10121	5031569	4	3	vMAGALEGDIFIGPk	1
ACTR2	ARP2 actin-related protein 2 homolog (yeast)	10097	5031571	2	2	vGNIEIk	1
ACTR2	ARP2 actin-related protein 2 homolog (yeast)	10097	5031571	2	2	hLWDYTFGPEk	1
ACTR3	ARP3 actin-related protein 3 homolog (yeast)	10096	5031573	8	6	lSEELSGGR	1
ACTR3	ARP3 actin-related protein 3 homolog (yeast)	10096	5031573	8	6	eFSIDVGYER	1
ACTR3	ARP3 actin-related protein 3 homolog (yeast)	10096	5031573	8	6	qYTGINAISk	3
ACTR3	ARP3 actin-related protein 3 homolog (yeast)	10096	5031573	8	6	fMEQVIFk	1
ACTR3	ARP3 actin-related protein 3 homolog (yeast)	10096	5031573	8	6	ySYVcPDLVk	1
ACTR3	ARP3 actin-related protein 3 homolog (yeast)	10096	5031573	8	6	hGIVEDWDLMER	1
ACYP1	acylphosphatase 1, erythrocyte (common) type	97	4557245	1	1	lDYSDFQIVk	1
ADAMTSL1	ADAMTS-like 1	92949	154275767	1	1	tAVVLR	1
ADAR	adenosine deaminase, RNA-specific	103	70167113	11	9	fQVVInGR	1
ADAR	adenosine deaminase, RNA-specific	103	70167113	11	9	vEnGQEPVIk	3
ADAR	adenosine deaminase, RNA-specific	103	70167113	11	9	fVYQAk	1
ADAR	adenosine deaminase, RNA-specific	103	70167113	11	9	eGPAHEPk	1
ADAR	adenosine deaminase, RNA-specific	103	70167113	11	9	hPFIVNHPk	1
ADAR	adenosine deaminase, RNA-specific	103	70167113	11	9	vENGQEPVIk	1
ADAR	adenosine deaminase, RNA-specific	103	70167113	11	9	aMTILLEEAk	1
ADAR	adenosine deaminase, RNA-specific	103	70167113	11	9	lVDQSGPPHEPk	1
ADAR	adenosine deaminase, RNA-specific	103	70167113	11	9	vENGEGTIPVESSDIVPTWDGIR	1
ADD1	adducin 1 (alpha)	118	29826323	3	2	eQNLQDIk	2
ADD1	adducin 1 (alpha)	118	29826323	3	2	gSDSIAYDk	1
ADD2	adducin 2 (beta)	119	89276787	1	1	vNVADEVQR	1
ADD3	adducin 3 (gamma)	120	62912453	2	2	vNIIGEVVDQGSTNLk	1
ADD3	adducin 3 (gamma)	120	62912453	2	2	vSGGTPIk	1
ADH5	alcohol dehydrogenase 5 (class III), chi polypeptide	128	71565154	5	5	lVSEYMSk	1
ADH5	alcohol dehydrogenase 5 (class III), chi polypeptide	128	71565154	5	5	aFELMHSGk	1
ADH5	alcohol dehydrogenase 5 (class III), chi polypeptide	128	71565154	5	5	ikVDEFVTHNLSFDEINk	1
ADH5	alcohol dehydrogenase 5 (class III), chi polypeptide	128	71565154	5	5	gTAFGGWk	1
ADH5	alcohol dehydrogenase 5 (class III), chi polypeptide	128	71565154	5	5	iIGVDINk	1
ADI1	acireductone dioxygenase 1	55256	171460928	5	4	yILDGSGYFDVR	1
ADI1	acireductone dioxygenase 1	55256	171460928	5	4	lDADkYENDPELEk	2
ADI1	acireductone dioxygenase 1	55256	171460928	5	4	vQAWYMDDAPGDPR	1
ADI1	acireductone dioxygenase 1	55256	171460928	5	4	mFYEEHLHLDDEIR	1
ADK	adenosine kinase	132	320461537	1	1	vMPYVDILFGNETEAATFAR	1
ADNP	activity-dependent neuroprotector homeobox	23394	12229217	2	2	sYGLGSEQR	1
ADNP	activity-dependent neuroprotector homeobox	23394	12229217	2	2	sPSLSQSQASR	1
ADPGK	ADP-dependent glucokinase	83440	31542509	1	1	nDLEEAFIHFMGk	1
ADPRHL2	ADP-ribosylhydrolase like 2	54936	8923417	1	1	tEALYYTDDTAMAR	1
ADRM1	adhesion regulating molecule 1	11047	28373192	7	2	sQSAAVTPSSTTSSTR	6
ADRM1	adhesion regulating molecule 1	11047	28373192	7	2	gDVEAFAk	1
ADSL	adenylosuccinate lyase	158	4557269	3	2	nALDLLLPk	1
ADSL	adenylosuccinate lyase	158	4557269	3	2	vLSQQAASVVk	2
ADSS	adenylosuccinate synthase	159	34577063	4	4	vGVAYk	1
ADSS	adenylosuccinate synthase	159	34577063	4	4	gIGPVYSSk	1
ADSS	adenylosuccinate synthase	159	34577063	4	4	dGVYFLYEALHGPPk	1
ADSS	adenylosuccinate synthase	159	34577063	4	4	lIISDR	1
AFF4	AF4/FMR2 family, member 4	27125	7656879	2	2	tISQSSSLk	1
AFF4	AF4/FMR2 family, member 4	27125	7656879	2	2	qksPAQSDSTTQR	1
AFG3L2	AFG3-like AAA ATPase 2	10939	300192933	7	7	vSIIPR	1
AFG3L2	AFG3-like AAA ATPase 2	10939	300192933	7	7	vGQISFDLPR	1
AFG3L2	AFG3-like AAA ATPase 2	10939	300192933	7	7	gAILTGPPGTGk	1
AFG3L2	AFG3-like AAA ATPase 2	10939	300192933	7	7	tVALLTEk	1
AFG3L2	AFG3-like AAA ATPase 2	10939	300192933	7	7	iLINDAYk	1
AFG3L2	AFG3-like AAA ATPase 2	10939	300192933	7	7	qIFIGPPDIk	1
AFG3L2	AFG3-like AAA ATPase 2	10939	300192933	7	7	vTFTPGk	1
AGFG1	ArfGAP with FG repeats 1	3267	206597509	1	1	gTPSQSPVVGR	1
AGK	acylglycerol kinase	55750	8922701	4	3	tDEATFSk	1
AGK	acylglycerol kinase	55750	8922701	4	3	tDYEGQAk	1
AGK	acylglycerol kinase	55750	8922701	4	3	gETVPLDVLQIk	2
AGL	amylo-alpha-1, 6-glucosidase, 4-alpha-glucanotransferase	178	116734849	3	3	nFAEPGSEVYLR	1
AGL	amylo-alpha-1, 6-glucosidase, 4-alpha-glucanotransferase	178	116734849	3	3	lGPTLQGk	1
AGL	amylo-alpha-1, 6-glucosidase, 4-alpha-glucanotransferase	178	116734849	3	3	iIWEDIFPk	1
AGO2	argonaute RISC catalytic component 2	27161	257467482	1	1	aVQVHQDTLR	1
AGPAT6	1-acylglycerol-3-phosphate O-acyltransferase 6	137964	30520329	1	1	qGGLVDLLWDGGLk	1
AGPS	alkylglycerone phosphate synthase	8540	4501993	7	5	gFDPNQLSVATLLFEGDR	2
AGPS	alkylglycerone phosphate synthase	8540	4501993	7	5	iPDIVLWPTcHDDVVk	1
AGPS	alkylglycerone phosphate synthase	8540	4501993	7	5	gFDPNQLSVATLLFEGDREk	1
AGPS	alkylglycerone phosphate synthase	8540	4501993	7	5	eSISDVGFGmLk	2
AGPS	alkylglycerone phosphate synthase	8540	4501993	7	5	nIYGNIEDLVVHIk	1
AHCTF1	AT hook containing transcription factor 1	25909	262359929	3	3	sENVDVGkPALGk	1
AHCTF1	AT hook containing transcription factor 1	25909	262359929	3	3	iQNVNVk	1
AHCTF1	AT hook containing transcription factor 1	25909	262359929	3	3	aANTATEEk	1
AHCY	adenosylhomocysteinase	191	9951915	7	5	iILLAEGR	2
AHCY	adenosylhomocysteinase	191	9951915	7	5	vADIGLAAWGR	1
AHCY	adenosylhomocysteinase	191	9951915	7	5	aGIPVYAWk	1
AHCY	adenosylhomocysteinase	191	9951915	7	5	vAVVAGYGDVGk	2
AHCY	adenosylhomocysteinase	191	9951915	7	5	vPAINVNDSVTk	1
AHCYL1	adenosylhomocysteinase-like 1	10768	336455095	1	1	vVLLAEGR	1
AHNAK	AHNAK nucleoprotein	79026	61743954	23	20	aDVDVSGPk	1
AHNAK	AHNAK nucleoprotein	79026	61743954	23	20	aDIDVSGPk	4
AHNAK	AHNAK nucleoprotein	79026	61743954	23	20	vDINAPDVDVR	1
AHNAK	AHNAK nucleoprotein	79026	61743954	23	20	vGGSGVNVNAk	1
AHNAK	AHNAK nucleoprotein	79026	61743954	23	20	lQGSGVSLASk	1
AHNAK	AHNAK nucleoprotein	79026	61743954	23	20	gEGPDVDVNLPk	1
AHNAK	AHNAK nucleoprotein	79026	61743954	23	20	gEGPEVDVNLPk	1
AHNAK	AHNAK nucleoprotein	79026	61743954	23	20	iSMPDIDLNLk	1
AHNAK	AHNAK nucleoprotein	79026	61743954	23	20	ikGDVDVSAPk	1
AHNAK	AHNAK nucleoprotein	79026	61743954	23	20	vkGDVDVSLPk	1
AHNAK	AHNAK nucleoprotein	79026	61743954	23	20	vkGEYDVTVPk	1
AHNAK	AHNAK nucleoprotein	79026	61743954	23	20	gPEVDIk	1
AHNAK	AHNAK nucleoprotein	79026	61743954	23	20	mPDVHFk	1
AHNAK	AHNAK nucleoprotein	79026	61743954	23	20	gEGPEVDVk	1
AHNAK	AHNAK nucleoprotein	79026	61743954	23	20	aEGPEVDVNLPk	1
AHNAK	AHNAK nucleoprotein	79026	61743954	23	20	lkGDVDVSGPk	1
AHNAK	AHNAK nucleoprotein	79026	61743954	23	20	vDVEVPDVSLEGPEGk	1
AHNAK	AHNAK nucleoprotein	79026	61743954	23	20	lkSEDGVEGDLGETQSR	1
AHNAK	AHNAK nucleoprotein	79026	61743954	23	20	mPDMHFk	1
AHNAK	AHNAK nucleoprotein	79026	61743954	23	20	ikGDVDVTGPk	1
AHSA1	AHA1, activator of heat shock 90kDa protein ATPase homolog 1 (yeast)	10598	6912280	8	6	lDGEASINNR	1
AHSA1	AHA1, activator of heat shock 90kDa protein ATPase homolog 1 (yeast)	10598	6912280	8	6	lNWTGTSk	1
AHSA1	AHA1, activator of heat shock 90kDa protein ATPase homolog 1 (yeast)	10598	6912280	8	6	dASNWSTDk	2
AHSA1	AHA1, activator of heat shock 90kDa protein ATPase homolog 1 (yeast)	10598	6912280	8	6	eTFLTSPEELYR	2
AHSA1	AHA1, activator of heat shock 90kDa protein ATPase homolog 1 (yeast)	10598	6912280	8	6	vFTTQELVQAFTHAPATLEADR	1
AHSA1	AHA1, activator of heat shock 90kDa protein ATPase homolog 1 (yeast)	10598	6912280	8	6	yYFEGIk	1
AIFM1	apoptosis-inducing factor, mitochondrion-associated, 1	9131	22202629	12	8	sLSAIDR	1
AIFM1	apoptosis-inducing factor, mitochondrion-associated, 1	9131	22202629	12	8	vNAELQAR	2
AIFM1	apoptosis-inducing factor, mitochondrion-associated, 1	9131	22202629	12	8	aALSASEGEEVPQDk	3
AIFM1	apoptosis-inducing factor, mitochondrion-associated, 1	9131	22202629	12	8	cLIATGGTPR	1
AIFM1	apoptosis-inducing factor, mitochondrion-associated, 1	9131	22202629	12	8	iSGLGLTPEQk	2
AIFM1	apoptosis-inducing factor, mitochondrion-associated, 1	9131	22202629	12	8	iLPEYLSNWTMEk	1
AIFM1	apoptosis-inducing factor, mitochondrion-associated, 1	9131	22202629	12	8	kVETDHIVAAVGLEPNVELAk	1
AIFM1	apoptosis-inducing factor, mitochondrion-associated, 1	9131	22202629	12	8	aLGTEVIQLFPEk	1
AIMP1	aminoacyl tRNA synthetase complex-interacting multifunctional protein 1	9255	45006986	5	5	iEILAPPNGSVPGDR	1
AIMP1	aminoacyl tRNA synthetase complex-interacting multifunctional protein 1	9255	45006986	5	5	kHPDADSLYVEEVDVGEIAPR	1
AIMP1	aminoacyl tRNA synthetase complex-interacting multifunctional protein 1	9255	45006986	5	5	qQVSLLk	1
AIMP1	aminoacyl tRNA synthetase complex-interacting multifunctional protein 1	9255	45006986	5	5	kQQSIAGSADSkPIDVSR	1
AIMP1	aminoacyl tRNA synthetase complex-interacting multifunctional protein 1	9255	45006986	5	5	iTFDAFPGEPDkELNPk	1
AIMP2	aminoacyl tRNA synthetase complex-interacting multifunctional protein 2	7965	11125770	3	3	sMNSALGk	1
AIMP2	aminoacyl tRNA synthetase complex-interacting multifunctional protein 2	7965	11125770	3	3	sVPENLLk	1
AIMP2	aminoacyl tRNA synthetase complex-interacting multifunctional protein 2	7965	11125770	3	3	lLcEHFR	1
AIP	aryl hydrocarbon receptor interacting protein	9049	201860300	2	2	gELPDFQDGTk	1
AIP	aryl hydrocarbon receptor interacting protein	9049	201860300	2	2	gkPMELIIGk	1
AK1	adenylate kinase 1	203	4502011	1	1	gFLIDGYPR	1
AK2	adenylate kinase 2	204	7524346	10	6	nGFLLDGFPR	1
AK2	adenylate kinase 2	204	7524346	10	6	aPSVPAAEPEYPk	3
AK2	adenylate kinase 2	204	7524346	10	6	lDSVIEFSIPDSLLIR	2
AK2	adenylate kinase 2	204	7524346	10	6	qAEMLDDLMEk	1
AK2	adenylate kinase 2	204	7524346	10	6	lQAYHTQTTPLIEYYR	1
AK2	adenylate kinase 2	204	7524346	10	6	ekLDSVIEFSIPDSLLIR	2
AK3	adenylate kinase 3	50808	19923437	2	2	tLPQAEALDR	1
AK3	adenylate kinase 3	50808	19923437	2	2	gTEIGVLAk	1
AK6	adenylate kinase 6	102157402	62865612	1	1	tDTNVLYER	1
AKAP1	A kinase (PRKA) anchor protein 1	8165	4502015	2	2	dDAAPAPPVADAk	1
AKAP1	A kinase (PRKA) anchor protein 1	8165	4502015	2	2	kVQPGYPVVPAEk	1
AKAP12	A kinase (PRKA) anchor protein 12	9590	21493024	10	10	aATIIEER	1
AKAP12	A kinase (PRKA) anchor protein 12	9590	21493024	10	10	sTPVIVSATTk	1
AKAP12	A kinase (PRKA) anchor protein 12	9590	21493024	10	10	aITPQAQEELQk	1
AKAP12	A kinase (PRKA) anchor protein 12	9590	21493024	10	10	dkTEkPDTVQLLTVk	1
AKAP12	A kinase (PRKA) anchor protein 12	9590	21493024	10	10	vTEVALk	1
AKAP12	A kinase (PRKA) anchor protein 12	9590	21493024	10	10	sAEQPEQk	1
AKAP12	A kinase (PRKA) anchor protein 12	9590	21493024	10	10	eSPDTNGPk	1
AKAP12	A kinase (PRKA) anchor protein 12	9590	21493024	10	10	eGVTPWASFk	1
AKAP12	A kinase (PRKA) anchor protein 12	9590	21493024	10	10	qSTEkPEETLk	1
AKAP12	A kinase (PRKA) anchor protein 12	9590	21493024	10	10	sAESPTSPVTSETGSTFk	1
AKAP13	A kinase (PRKA) anchor protein 13	11214	21493031	1	1	iLLLLEEk	1
AKAP8	A kinase (PRKA) anchor protein 8	10270	5031579	1	1	sFDDEEIQk	1
AKAP8L	A kinase (PRKA) anchor protein 8-like	26993	49472841	1	1	dQDLTQEIAMEHFVk	1
AKR1A1	aldo-keto reductase family 1, member A1 (aldehyde reductase)	10327	24497577	2	2	aLEALVAk	1
AKR1A1	aldo-keto reductase family 1, member A1 (aldehyde reductase)	10327	24497577	2	2	dPDEPVLLEEPVVLALAEk	1
AKR1B1	aldo-keto reductase family 1, member B1 (aldose reductase)	231	4502049	5	4	rEELFIVSk	1
AKR1B1	aldo-keto reductase family 1, member B1 (aldose reductase)	231	4502049	5	4	vFDFELSSQDMTTLLSYNR	2
AKR1B1	aldo-keto reductase family 1, member B1 (aldose reductase)	231	4502049	5	4	nLVVIPk	1
AKR1B1	aldo-keto reductase family 1, member B1 (aldose reductase)	231	4502049	5	4	lLLNnGAk	1
AKR7A2	aldo-keto reductase family 7, member A2 (aflatoxin aldehyde reductase)	8574	41327764	1	1	mDAPASAAAVR	1
AKT1	v-akt murine thymoma viral oncogene homolog 1	207	62241011	2	2	lGGGSEDAk	1
AKT1	v-akt murine thymoma viral oncogene homolog 1	207	62241011	2	2	lENLMLDk	1
AKT1S1	AKT1 substrate 1 (proline-rich)	84335	148806896	1	1	lNTSDFQk	1
ALB	albumin	213	4502027	2	2	lVTDLTk	1
ALB	albumin	213	4502027	2	2	kVPQVSTPTLVEVSR	1
ALCAM	activated leukocyte cell adhesion molecule	214	343168772	2	2	aLFLETEQLk	1
ALCAM	activated leukocyte cell adhesion molecule	214	343168772	2	2	sVQYDDVPEYk	1
ALDH16A1	aldehyde dehydrogenase 16 family, member A1	126133	223972653	1	1	eALLVAnGTPR	1
ALDH18A1	aldehyde dehydrogenase 18 family, member A1	5832	62912457	18	13	lGSAVVTR	1
ALDH18A1	aldehyde dehydrogenase 18 family, member A1	5832	62912457	18	13	lNSLAIGLR	1
ALDH18A1	aldehyde dehydrogenase 18 family, member A1	5832	62912457	18	13	mIDLIIPR	2
ALDH18A1	aldehyde dehydrogenase 18 family, member A1	5832	62912457	18	13	qIAASSQDSVGR	3
ALDH18A1	aldehyde dehydrogenase 18 family, member A1	5832	62912457	18	13	gPVGLEGLLTTk	2
ALDH18A1	aldehyde dehydrogenase 18 family, member A1	5832	62912457	18	13	tPLFDQIIDmLR	1
ALDH18A1	aldehyde dehydrogenase 18 family, member A1	5832	62912457	18	13	fASYLTFSPSEVk	1
ALDH18A1	aldehyde dehydrogenase 18 family, member A1	5832	62912457	18	13	lIDIFYPGDQQSVTFGTk	1
ALDH18A1	aldehyde dehydrogenase 18 family, member A1	5832	62912457	18	13	aEIIHHLADLLTDQRDEILLANk	1
ALDH18A1	aldehyde dehydrogenase 18 family, member A1	5832	62912457	18	13	lSLSTSk	1
ALDH18A1	aldehyde dehydrogenase 18 family, member A1	5832	62912457	18	13	qALHSGQNQLk	2
ALDH18A1	aldehyde dehydrogenase 18 family, member A1	5832	62912457	18	13	aEIIHHLADLLTDQR	1
ALDH18A1	aldehyde dehydrogenase 18 family, member A1	5832	62912457	18	13	tEYGDLELcIEVVDNVQDAIDHIHk	1
ALDH1B1	aldehyde dehydrogenase 1 family, member B1	219	25777730	1	1	eLGEDGLk	1
ALDH2	aldehyde dehydrogenase 2 family (mitochondrial)	217	25777732	10	9	tIEEVVGR	1
ALDH2	aldehyde dehydrogenase 2 family (mitochondrial)	217	25777732	10	9	lLcGGGIAADR	1
ALDH2	aldehyde dehydrogenase 2 family (mitochondrial)	217	25777732	10	9	aAFQLGSPWR	1
ALDH2	aldehyde dehydrogenase 2 family (mitochondrial)	217	25777732	10	9	tFVQEDIYDEFVER	2
ALDH2	aldehyde dehydrogenase 2 family (mitochondrial)	217	25777732	10	9	yYAGWADk	1
ALDH2	aldehyde dehydrogenase 2 family (mitochondrial)	217	25777732	10	9	tIPIDGDFFSYTR	1
ALDH2	aldehyde dehydrogenase 2 family (mitochondrial)	217	25777732	10	9	eEIFGPVMQILk	1
ALDH2	aldehyde dehydrogenase 2 family (mitochondrial)	217	25777732	10	9	tEQGPQVDETQFk	1
ALDH2	aldehyde dehydrogenase 2 family (mitochondrial)	217	25777732	10	9	vAEQTPLTALYVANLIk	1
ALDH3A2	aldehyde dehydrogenase 3 family, member A2	224	4557303	5	4	iAFGGETDEATR	2
ALDH3A2	aldehyde dehydrogenase 3 family, member A2	224	4557303	5	4	iVMEAAAk	1
ALDH3A2	aldehyde dehydrogenase 3 family, member A2	224	4557303	5	4	vMQEEIFGPILPIVPVk	1
ALDH3A2	aldehyde dehydrogenase 3 family, member A2	224	4557303	5	4	lQQLEALR	1
ALDH4A1	aldehyde dehydrogenase 4 family, member A1	8659	238859541	2	2	vGDPAEDFGTFFSAVIDAk	1
ALDH4A1	aldehyde dehydrogenase 4 family, member A1	8659	238859541	2	2	qVAQNLDR	1
ALDH5A1	aldehyde dehydrogenase 5 family, member A1	7915	4507229	6	6	iITAESGk	1
ALDH5A1	aldehyde dehydrogenase 5 family, member A1	7915	4507229	6	6	vGnGFEEGTTQGPLINEk	1
ALDH5A1	aldehyde dehydrogenase 5 family, member A1	7915	4507229	6	6	gATVVTGGk	1
ALDH5A1	aldehyde dehydrogenase 5 family, member A1	7915	4507229	6	6	gIHDAFVk	1
ALDH5A1	aldehyde dehydrogenase 5 family, member A1	7915	4507229	6	6	iSFTGSTTTGk	1
ALDH5A1	aldehyde dehydrogenase 5 family, member A1	7915	4507229	6	6	iITAESGkPLk	1
ALDH6A1	aldehyde dehydrogenase 6 family, member A1	4329	11095441	2	2	tLADAEGDVFR	1
ALDH6A1	aldehyde dehydrogenase 6 family, member A1	4329	11095441	2	2	vPQATk	1
ALDH7A1	aldehyde dehydrogenase 7 family, member A1	501	320202964	6	4	dLPLAQGIk	2
ALDH7A1	aldehyde dehydrogenase 7 family, member A1	501	320202964	6	4	iWADIPAPk	1
ALDH7A1	aldehyde dehydrogenase 7 family, member A1	501	320202964	6	4	qGLSSSIFTk	1
ALDH7A1	aldehyde dehydrogenase 7 family, member A1	501	320202964	6	4	qASVADYEETVk	2
ALDH9A1	aldehyde dehydrogenase 9 family, member A1	223	115387104	8	4	iLLEAAR	1
ALDH9A1	aldehyde dehydrogenase 9 family, member A1	223	115387104	8	4	aFEPATGR	2
ALDH9A1	aldehyde dehydrogenase 9 family, member A1	223	115387104	8	4	iGDPLLEDTR	1
ALDH9A1	aldehyde dehydrogenase 9 family, member A1	223	115387104	8	4	vEPADASGTEk	4
ALDOA	aldolase A, fructose-bisphosphate	226	34577110	64	16	eLSDIAHR	3
ALDOA	aldolase A, fructose-bisphosphate	226	34577110	64	16	qLLLTADDR	2
ALDOA	aldolase A, fructose-bisphosphate	226	34577110	64	16	aAQEEYVk	5
ALDOA	aldolase A, fructose-bisphosphate	226	34577110	64	16	aAQEEYVkR	1
ALDOA	aldolase A, fructose-bisphosphate	226	34577110	64	16	lQSIGTENTEENR	4
ALDOA	aldolase A, fructose-bisphosphate	226	34577110	64	16	gILAADESTGSIAk	9
ALDOA	aldolase A, fructose-bisphosphate	226	34577110	64	16	lQSIGTENTEENRR	5
ALDOA	aldolase A, fructose-bisphosphate	226	34577110	64	16	lQSIGTEnTEENRR	2
ALDOA	aldolase A, fructose-bisphosphate	226	34577110	64	16	fSHEEIAMATVTALR	1
ALDOA	aldolase A, fructose-bisphosphate	226	34577110	64	16	iGEHTPSALAIMENANVLAR	2
ALDOA	aldolase A, fructose-bisphosphate	226	34577110	64	16	gVVPLAGTNGETTTQGLDGLSER	2
ALDOA	aldolase A, fructose-bisphosphate	226	34577110	64	16	tVPPAVTGITFLSGGQSEEEASINLNAINk	16
ALDOA	aldolase A, fructose-bisphosphate	226	34577110	64	16	tVPPAVTGITFLSGGqSEEEASINLNAINk	1
ALDOA	aldolase A, fructose-bisphosphate	226	34577110	64	16	aLQASALk	6
ALDOA	aldolase A, fructose-bisphosphate	226	34577110	64	16	aLANSLAcQGk	4
ALDOA	aldolase A, fructose-bisphosphate	226	34577110	64	16	fSHEEIAmATVTALR	1
ALDOC	aldolase C, fructose-bisphosphate	230	4885063	6	4	lSQIGVENTEENR	1
ALDOC	aldolase C, fructose-bisphosphate	230	4885063	6	4	dNAGAATEEFIk	1
ALDOC	aldolase C, fructose-bisphosphate	230	4885063	6	4	lSQIGVENTEENRR	1
ALDOC	aldolase C, fructose-bisphosphate	230	4885063	6	4	gVVPLAGTDGETTTQGLDGLSER	3
ALG1	ALG1, chitobiosyldiphosphodolichol beta-mannosyltransferase	56052	41350216	2	2	dAGSGLVTR	1
ALG1	ALG1, chitobiosyldiphosphodolichol beta-mannosyltransferase	56052	41350216	2	2	eTPLDLQHR	1
ALG5	ALG5, dolichyl-phosphate beta-glucosyltransferase	29880	215276969	1	1	iPIAEIAVNWTEIEGSk	1
ALG6	ALG6, alpha-1,3-glucosyltransferase	29929	38026892	1	1	tSEEELQLk	1
ALKBH5	alkB, alkylation repair homolog 5 (E. coli)	54890	148539642	5	4	aVIILR	1
ALKBH5	alkB, alkylation repair homolog 5 (E. coli)	54890	148539642	5	4	iDEVVSR	1
ALKBH5	alkB, alkylation repair homolog 5 (E. coli)	54890	148539642	5	4	lYPPGDVDEIPEWVHQLVIQk	1
ALKBH5	alkB, alkylation repair homolog 5 (E. coli)	54890	148539642	5	4	eAAAAAAAAVAAAAAAAAAAEPYPVSGAk	2
ALYREF	Aly/REF export factor	10189	238776833	11	6	qYnGVPLDGR	4
ALYREF	Aly/REF export factor	10189	238776833	11	6	sLGTADVHFER	1
ALYREF	Aly/REF export factor	10189	238776833	11	6	pMNIQLVTSQIDAQR	2
ALYREF	Aly/REF export factor	10189	238776833	11	6	qQLSAEELDAQLDAYNAR	2
ALYREF	Aly/REF export factor	10189	238776833	11	6	aAVHYDR	1
ALYREF	Aly/REF export factor	10189	238776833	11	6	kAAVHYDR	1
AMOT	angiomotin	154796	166064029	5	5	dQALSNAQAk	1
AMOT	angiomotin	154796	166064029	5	5	aQQMVEILSDENR	1
AMOT	angiomotin	154796	166064029	5	5	yQHPPEYGAAR	1
AMOT	angiomotin	154796	166064029	5	5	iLALEADMTk	1
AMOT	angiomotin	154796	166064029	5	5	qELEGcYEk	1
AMPD2	adenosine monophosphate deaminase 2	271	55925574	1	1	tDSDSDLQLYk	1
ANAPC4	anaphase promoting complex subunit 4	29945	41327749	1	1	dLIALANTAGEVLLHR	1
ANAPC5	anaphase promoting complex subunit 5	51433	213385323	2	2	lILTGAESk	1
ANAPC5	anaphase promoting complex subunit 5	51433	213385323	2	2	kAEALEAAIENLNEAk	1
ANAPC7	anaphase promoting complex subunit 7	51434	212549738	4	3	aLYLGAk	1
ANAPC7	anaphase promoting complex subunit 7	51434	212549738	4	3	dNVDLLGSLADLYFR	2
ANAPC7	anaphase promoting complex subunit 7	51434	212549738	4	3	vQEAIIHFR	1
ANK3	ankyrin 3, node of Ranvier (ankyrin G)	288	32967599	1	1	eLIVLR	1
ANKFY1	ankyrin repeat and FYVE domain containing 1	51479	110815813	3	3	aDVDMVDk	1
ANKFY1	ankyrin repeat and FYVE domain containing 1	51479	110815813	3	3	gADMSVPDEk	1
ANKFY1	ankyrin repeat and FYVE domain containing 1	51479	110815813	3	3	lLAIVADLYEQEQYSDLk	1
ANKHD1	ankyrin repeat and KH domain containing 1	54882	308044526	2	2	lAAAVLR	1
ANKHD1	ankyrin repeat and KH domain containing 1	54882	308044526	2	2	aFADPEVLR	1
ANKRD40	ankyrin repeat domain 40	91369	16418357	1	1	eAAALGDIR	1
ANLN	anillin, actin binding protein	54443	31657094	1	1	iTLFLEEDk	1
ANP32A	acidic (leucine-rich) nuclear phosphoprotein 32 family, member A	8125	5453880	4	3	eLVLDNSR	2
ANP32A	acidic (leucine-rich) nuclear phosphoprotein 32 family, member A	8125	5453880	4	3	cPNLTHLNLSGNk	1
ANP32A	acidic (leucine-rich) nuclear phosphoprotein 32 family, member A	8125	5453880	4	3	lLPQLTYLDGYDRDDk	1
ANP32B	acidic (leucine-rich) nuclear phosphoprotein 32 family, member B	10541	5454088	4	3	lELSENR	2
ANP32B	acidic (leucine-rich) nuclear phosphoprotein 32 family, member B	10541	5454088	4	3	iFGGLDMLAEk	1
ANP32B	acidic (leucine-rich) nuclear phosphoprotein 32 family, member B	10541	5454088	4	3	iFGGLDmLAEk	1
ANP32E	acidic (leucine-rich) nuclear phosphoprotein 32 family, member E	81611	13569879	7	4	dLSTVEALQNLk	4
ANP32E	acidic (leucine-rich) nuclear phosphoprotein 32 family, member E	81611	13569879	7	4	kLELSDNIISGGLEVLAEk	1
ANP32E	acidic (leucine-rich) nuclear phosphoprotein 32 family, member E	81611	13569879	7	4	lELSDNIISGGLEVLAEk	1
ANP32E	acidic (leucine-rich) nuclear phosphoprotein 32 family, member E	81611	13569879	7	4	iNLELR	1
ANXA1	annexin A1	301	4502101	5	3	tPAQFDADELR	3
ANXA1	annexin A1	301	4502101	5	3	vLDLELk	1
ANXA1	annexin A1	301	4502101	5	3	aAYLQETGkPLDETLkk	1
ANXA11	annexin A11	311	22165431	3	2	tPVLFDIYEIk	2
ANXA11	annexin A11	311	22165431	3	2	aHLVAVFNEYQR	1
ANXA2	annexin A2	302	209862831	17	9	sEVDMLk	2
ANXA2	annexin A2	302	209862831	17	9	aYTNFDAER	2
ANXA2	annexin A2	302	209862831	17	9	dIISDTSGDFR	2
ANXA2	annexin A2	302	209862831	17	9	dALNIETAIk	1
ANXA2	annexin A2	302	209862831	17	9	tPAQYDASELk	4
ANXA2	annexin A2	302	209862831	17	9	gVDEVTIVNILTNR	3
ANXA2	annexin A2	302	209862831	17	9	eLASALk	1
ANXA2	annexin A2	302	209862831	17	9	sLYYYIQQDTk	1
ANXA2	annexin A2	302	209862831	17	9	tDLEkDIISDTSGDFR	1
ANXA4	annexin A4	307	4502105	1	1	gLGTDDNTLIR	1
ANXA5	annexin A5	308	4502107	14	8	gTVTDFPGFDER	2
ANXA5	annexin A5	308	4502107	14	8	dLLDDLkSELTGk	2
ANXA5	annexin A5	308	4502107	14	8	vLTEIIASR	1
ANXA5	annexin A5	308	4502107	14	8	qEISAAFk	1
ANXA5	annexin A5	308	4502107	14	8	gAGTDDHTLIR	2
ANXA5	annexin A5	308	4502107	14	8	eTSGNLEQLLLAVVk	2
ANXA5	annexin A5	308	4502107	14	8	sIPAYLAETLYYAmk	1
ANXA5	annexin A5	308	4502107	14	8	dPDAGIDEAQVEQDAQALFQAGELk	3
ANXA6	annexin A6	309	302129652	23	15	sEISGDLAR	2
ANXA6	annexin A6	309	302129652	23	15	eAILDIITSR	2
ANXA6	annexin A6	309	302129652	23	15	dAFVAIVQSVk	2
ANXA6	annexin A6	309	302129652	23	15	pANDFNPDADAk	1
ANXA6	annexin A6	309	302129652	23	15	gTVRPANDFNPDADAk	2
ANXA6	annexin A6	309	302129652	23	15	gFGSDkEAILDIITSR	1
ANXA6	annexin A6	309	302129652	23	15	eDAQVAAEILEIADTPSGDk	1
ANXA6	annexin A6	309	302129652	23	15	sLYSMIk	1
ANXA6	annexin A6	309	302129652	23	15	vFQEFIk	1
ANXA6	annexin A6	309	302129652	23	15	gELSGDFEk	3
ANXA6	annexin A6	309	302129652	23	15	lVFDEYLk	1
ANXA6	annexin A6	309	302129652	23	15	dAISGIGTDEk	3
ANXA6	annexin A6	309	302129652	23	15	nkPLFFADk	1
ANXA6	annexin A6	309	302129652	23	15	tNEQMHQLVAAYk	1
ANXA6	annexin A6	309	302129652	23	15	gLGTDEDTIIDIITHR	1
ANXA7	annexin A7	310	4502111	2	2	dLLSSVSR	1
ANXA7	annexin A7	310	4502111	2	2	gFGTDEQAIVDVVANR	1
AP1B1	adaptor-related protein complex 1, beta 1 subunit	162	260436864	7	6	dIPNENEAQFQIR	1
AP1B1	adaptor-related protein complex 1, beta 1 subunit	162	260436864	7	6	lAPPLVTLLSAEPELQYVALR	1
AP1B1	adaptor-related protein complex 1, beta 1 subunit	162	260436864	7	6	kPTETQELVQQVLSLATQDSDNPDLR	2
AP1B1	adaptor-related protein complex 1, beta 1 subunit	162	260436864	7	6	lLSTDPVAAk	1
AP1B1	adaptor-related protein complex 1, beta 1 subunit	162	260436864	7	6	lQSSNIFTVAk	1
AP1B1	adaptor-related protein complex 1, beta 1 subunit	162	260436864	7	6	vNYVVQEAIVVIk	1
AP1G1	adaptor-related protein complex 1, gamma 1 subunit	164	71772942	8	6	lVPQLVR	1
AP1G1	adaptor-related protein complex 1, gamma 1 subunit	164	71772942	8	6	vLTTAGSYVR	1
AP1G1	adaptor-related protein complex 1, gamma 1 subunit	164	71772942	8	6	dLAGEVEk	2
AP1G1	adaptor-related protein complex 1, gamma 1 subunit	164	71772942	8	6	aVEYNALFk	1
AP1G1	adaptor-related protein complex 1, gamma 1 subunit	164	71772942	8	6	nDDDSSEAMNDILAQVATNTETSk	2
AP1G1	adaptor-related protein complex 1, gamma 1 subunit	164	71772942	8	6	tVQTDHNAVQR	1
AP1M1	adaptor-related protein complex 1, mu 1 subunit	8907	14210504	8	6	vLFDNTGR	1
AP1M1	adaptor-related protein complex 1, mu 1 subunit	8907	14210504	8	6	sVELEDVk	2
AP1M1	adaptor-related protein complex 1, mu 1 subunit	8907	14210504	8	6	eGkPPISVk	1
AP1M1	adaptor-related protein complex 1, mu 1 subunit	8907	14210504	8	6	wVPENSEIVWSIk	2
AP1M1	adaptor-related protein complex 1, mu 1 subunit	8907	14210504	8	6	sEIVGSIk	1
AP1M1	adaptor-related protein complex 1, mu 1 subunit	8907	14210504	8	6	yITQnGDYQLR	1
AP2A1	adaptor-related protein complex 2, alpha 1 subunit	160	19913416	1	1	yLETADYAIR	1
AP2A2	adaptor-related protein complex 2, alpha 2 subunit	161	27477041	2	2	lcELLSAQF	1
AP2A2	adaptor-related protein complex 2, alpha 2 subunit	161	27477041	2	2	gPSTVTDLEDTkR	1
AP2B1	adaptor-related protein complex 2, beta 1 subunit	163	4557469	5	4	kPSETQELVQQVLSLATQDSDNPDLR	2
AP2B1	adaptor-related protein complex 2, beta 1 subunit	163	4557469	5	4	lLSTDPVTAk	1
AP2B1	adaptor-related protein complex 2, beta 1 subunit	163	4557469	5	4	iQPGNPNYTLSLk	1
AP2B1	adaptor-related protein complex 2, beta 1 subunit	163	4557469	5	4	lAPPLVTLLSGEPEVQYVALR	1
AP2M1	adaptor-related protein complex 2, mu 1 subunit	1173	68799814	5	4	vIPLVR	1
AP2M1	adaptor-related protein complex 2, mu 1 subunit	1173	68799814	5	4	dIILPFR	1
AP2M1	adaptor-related protein complex 2, mu 1 subunit	1173	68799814	5	4	gTADETSk	2
AP2M1	adaptor-related protein complex 2, mu 1 subunit	1173	68799814	5	4	tFITQQGIk	1
AP2S1	adaptor-related protein complex 2, sigma 1 subunit	1175	11038643	1	1	qLLMLQSLE	1
AP3B1	adaptor-related protein complex 3, beta 1 subunit	8546	32484979	6	6	yDQNYDIR	1
AP3B1	adaptor-related protein complex 3, beta 1 subunit	8546	32484979	6	6	eASADLSPYVR	1
AP3B1	adaptor-related protein complex 3, beta 1 subunit	8546	32484979	6	6	nFYEsDDDQkEk	1
AP3B1	adaptor-related protein complex 3, beta 1 subunit	8546	32484979	6	6	sFTSEDDLVk	1
AP3B1	adaptor-related protein complex 3, beta 1 subunit	8546	32484979	6	6	nASELFPAVVk	1
AP3B1	adaptor-related protein complex 3, beta 1 subunit	8546	32484979	6	6	iDILHk	1
AP3D1	adaptor-related protein complex 3, delta 1 subunit	8943	117553584	3	3	nHkEDEAk	1
AP3D1	adaptor-related protein complex 3, delta 1 subunit	8943	117553584	3	3	kQEQANNPFYIk	1
AP3D1	adaptor-related protein complex 3, delta 1 subunit	8943	117553584	3	3	eQAGEAEGAQAVTQLmVDR	1
APC	adenomatous polyposis coli	324	306922386	1	1	sTDEAQGGk	1
APEH	acylaminoacyl-peptide hydrolase	327	23510451	6	6	eSPSGTMk	1
APEH	acylaminoacyl-peptide hydrolase	327	23510451	6	6	aGGTGPGEEk	1
APEH	acylaminoacyl-peptide hydrolase	327	23510451	6	6	aESFFQTk	1
APEH	acylaminoacyl-peptide hydrolase	327	23510451	6	6	qFLEVWEk	1
APEH	acylaminoacyl-peptide hydrolase	327	23510451	6	6	tPLLLMLGQEDR	1
APEH	acylaminoacyl-peptide hydrolase	327	23510451	6	6	sFNLSALEk	1
APEX1	APEX nuclease (multifunctional DNA repair enzyme) 1	328	18375501	6	5	nAGFTPQER	1
APEX1	APEX nuclease (multifunctional DNA repair enzyme) 1	328	18375501	6	5	kGAVAEDGDELR	1
APEX1	APEX nuclease (multifunctional DNA repair enzyme) 1	328	18375501	6	5	qGFGELLQAVPLADSFR	2
APEX1	APEX nuclease (multifunctional DNA repair enzyme) 1	328	18375501	6	5	kPLVLcGDLNVAHEEIDLR	1
APEX1	APEX nuclease (multifunctional DNA repair enzyme) 1	328	18375501	6	5	lPAELQELPGLSHQYWSAPSDk	1
APH1A	APH1A gamma secretase subunit	51107	117606357	1	1	kADEGLASLSEDGR	1
API5	apoptosis inhibitor 5	8539	219283155	8	5	iTNNINVLIk	1
API5	apoptosis inhibitor 5	8539	219283155	8	5	aSEDTTSGsPPkk	1
API5	apoptosis inhibitor 5	8539	219283155	8	5	gTLGGLFSQILQGEDIVR	2
API5	apoptosis inhibitor 5	8539	219283155	8	5	eVEELILTESk	3
API5	apoptosis inhibitor 5	8539	219283155	8	5	qQLVELVAEQADLEQTFNPSDPDcVDR	1
APMAP	adipocyte plasma membrane associated protein	57136	24308201	9	7	vLLDQLR	1
APMAP	adipocyte plasma membrane associated protein	57136	24308201	9	7	lENGEIETIAR	2
APMAP	adipocyte plasma membrane associated protein	57136	24308201	9	7	lLLSSETPIEGk	2
APMAP	adipocyte plasma membrane associated protein	57136	24308201	9	7	ePPLLLGVLHPNTk	1
APMAP	adipocyte plasma membrane associated protein	57136	24308201	9	7	rPLRPQVVTDDDGQAPEAk	1
APMAP	adipocyte plasma membrane associated protein	57136	24308201	9	7	fPNGVQLSPAEDFVLVAETTmAR	1
APMAP	adipocyte plasma membrane associated protein	57136	24308201	9	7	iYFTDSSSk	1
APOA1BP	apolipoprotein A-I binding protein	128240	91984773	2	2	gLTVPIASIDIPSGWDVEk	1
APOA1BP	apolipoprotein A-I binding protein	128240	91984773	2	2	fVPPALEk	1
APP	amyloid beta (A4) precursor protein	351	209915570	1	1	aVIQHFQEk	1
APPL1	adaptor protein, phosphotyrosine interaction, PH domain and leucine zipper containing 1	26060	6912242	1	1	yEVTEDVYTSR	1
APRT	adenine phosphoribosyltransferase	353	4502171	5	4	aAIGLLAR	1
APRT	adenine phosphoribosyltransferase	353	4502171	5	4	sFPDFPTPGVVFR	1
APRT	adenine phosphoribosyltransferase	353	4502171	5	4	lQAEVLEcVSLVELTSLk	2
APRT	adenine phosphoribosyltransferase	353	4502171	5	4	vVVVDDLLATGGTMNAAcELLGR	1
AQR	aquarius intron-binding spliceosomal factor	9716	38788372	1	1	lGHGEEELETEkDFSR	1
ARAF	v-raf murine sarcoma 3611 viral oncogene homolog	369	4502193	2	1	gSPSPASVSSGR	2
ARCN1	archain 1	372	11863154	12	10	eNVNLAQIR	1
ARCN1	archain 1	372	11863154	12	10	vTQVDGNSPVR	2
ARCN1	archain 1	372	11863154	12	10	qHTFVETESVR	1
ARCN1	archain 1	372	11863154	12	10	nSNILEDLETLR	1
ARCN1	archain 1	372	11863154	12	10	vAPAPARPSGPSk	1
ARCN1	archain 1	372	11863154	12	10	sFPVNSDVGVLk	1
ARCN1	archain 1	372	11863154	12	10	eVDNFVDk	1
ARCN1	archain 1	372	11863154	12	10	nYcNIQVTk	1
ARCN1	archain 1	372	11863154	12	10	tFTEMDSHEEk	2
ARCN1	archain 1	372	11863154	12	10	gVQLQTHPNVDkk	1
ARF1	ADP-ribosylation factor 1	375	4502201	7	3	mLAEDELR	1
ARF1	ADP-ribosylation factor 1	375	4502201	7	3	qDLPNAMNAAEITDk	2
ARF1	ADP-ribosylation factor 1	375	4502201	7	3	nISFTVWDVGGQDk	4
ARF4	ADP-ribosylation factor 4	378	4502205	3	2	lGLQSLR	1
ARF4	ADP-ribosylation factor 4	378	4502205	3	2	iQEVADELQk	2
ARF5	ADP-ribosylation factor 5	381	4502209	3	2	vQESADELQk	2
ARF5	ADP-ribosylation factor 5	381	4502209	3	2	lGLQHLR	1
ARFGAP1	ADP-ribosylation factor GTPase activating protein 1	55738	8922652	2	2	iFDDVSSGVSQLASk	1
ARFGAP1	ADP-ribosylation factor GTPase activating protein 1	55738	8922652	2	2	fGSQASQk	1
ARFGAP2	ADP-ribosylation factor GTPase activating protein 2	84364	338827663	3	3	qAQVAEk	1
ARFGAP2	ADP-ribosylation factor GTPase activating protein 2	84364	338827663	3	3	vSSQSFSEIER	1
ARFGAP2	ADP-ribosylation factor GTPase activating protein 2	84364	338827663	3	3	aVPTNk	1
ARFGAP3	ADP-ribosylation factor GTPase activating protein 3	26286	214829714	2	2	tTGYSDRPTAR	1
ARFGAP3	ADP-ribosylation factor GTPase activating protein 3	26286	214829714	2	2	eESIVSSLR	1
ARFIP1	ADP-ribosylation factor interacting protein 1	27236	7657210	5	4	tDLEELNLGPR	1
ARFIP1	ADP-ribosylation factor interacting protein 1	27236	7657210	5	4	eGVIEAGAFQGGQR	1
ARFIP1	ADP-ribosylation factor interacting protein 1	27236	7657210	5	4	tPGVDAPSWLEEQ	1
ARFIP1	ADP-ribosylation factor interacting protein 1	27236	7657210	5	4	qLGDAFADLSLk	2
ARG1	arginase 1	383	10947139	1	1	gGVEEGPTVLR	1
ARG2	arginase 2	384	4502215	3	3	kGVEHGPAAIR	1
ARG2	arginase 2	384	4502215	3	3	dFGDLSFTPVPk	1
ARG2	arginase 2	384	4502215	3	3	eGGHIVYDQLPTPSSPDESENQAR	1
ARHGAP1	Rho GTPase activating protein 1	392	4757766	1	1	hQIVEVAGDDk	1
ARHGAP17	Rho GTPase activating protein 17	55114	54860105	3	3	lVLDWDSVR	1
ARHGAP17	Rho GTPase activating protein 17	55114	54860105	3	3	dPVSAAVPAPGR	1
ARHGAP17	Rho GTPase activating protein 17	55114	54860105	3	3	iLLDIDNDTESTAL	1
ARHGDIA	Rho GDP dissociation inhibitor (GDI) alpha	396	4757768	4	2	aEEYEFLTPVEEAPk	2
ARHGDIA	Rho GDP dissociation inhibitor (GDI) alpha	396	4757768	4	2	sIQEIQELDkDDESLR	2
ARHGEF1	Rho guanine nucleotide exchange factor (GEF) 1	9138	39777604	1	1	aDLISEDVQR	1
ARHGEF2	Rho/Rac guanine nucleotide exchange factor (GEF) 2	9181	15011974	1	1	aLVELLR	1
ARHGEF35	Rho guanine nucleotide exchange factor (GEF) 35	445328	270265795	1	1	kAQGQGGPEQGEER	1
ARHGEF7	Rho guanine nucleotide exchange factor (GEF) 7	8874	4505573	2	2	nWEGDDIk	1
ARHGEF7	Rho guanine nucleotide exchange factor (GEF) 7	8874	4505573	2	2	sLVDTVYALkDEVQELR	1
ARID1A	AT rich interactive domain 1A (SWI-like)	8289	21264575	6	5	lVLETLSk	1
ARID1A	AT rich interactive domain 1A (SWI-like)	8289	21264575	6	5	lYELGGEPER	1
ARID1A	AT rich interactive domain 1A (SWI-like)	8289	21264575	6	5	sSTLTEDGAk	2
ARID1A	AT rich interactive domain 1A (SWI-like)	8289	21264575	6	5	dkPASENSEEk	1
ARID1A	AT rich interactive domain 1A (SWI-like)	8289	21264575	6	5	vDENHSEFTLYESR	1
ARID1B	AT rich interactive domain 1B (SWI1-like)	57492	297139703	2	2	aDGkEEGTPQPESk	1
ARID1B	AT rich interactive domain 1B (SWI1-like)	57492	297139703	2	2	sIIATIDDVLSAR	1
ARID2	AT rich interactive domain 2 (ARID, RFX-like)	196528	56549668	2	2	gLAFLDELR	1
ARID2	AT rich interactive domain 2 (ARID, RFX-like)	196528	56549668	2	2	gATNTSnGDTk	1
ARID3B	AT rich interactive domain 3B (BRIGHT-like)	10620	5453638	4	3	lESGEPAEk	2
ARID3B	AT rich interactive domain 3B (BRIGHT-like)	10620	5453638	4	3	kGDGAPVTTVPVPNR	1
ARID3B	AT rich interactive domain 3B (BRIGHT-like)	10620	5453638	4	3	yFHVQk	1
ARIH1	ariadne RBR E3 ubiquitin protein ligase 1	25820	187761373	1	1	vLLQHVHEGYEk	1
ARL1	ADP-ribosylation factor-like 1	400	4502227	1	1	lQVGEVVTTIPTIGFNVETVTYk	1
ARL15	ADP-ribosylation factor-like 15	54622	9506653	1	1	dSFSQLINLLEEk	1
ARL2	ADP-ribosylation factor-like 2	402	148612885	1	1	eLQSLLVEER	1
ARL3	ADP-ribosylation factor-like 3	403	4757774	3	2	sVQSQGFk	2
ARL3	ADP-ribosylation factor-like 3	403	4757774	3	2	fEETGQELAELLEEEk	1
ARL8B	ADP-ribosylation factor-like 8B	55207	8922601	1	1	dLPNALDEk	1
ARMC1	armadillo repeat containing 1	55156	8922479	1	1	dLAADPLNR	1
ARMC6	armadillo repeat containing 6	93436	15529984	6	5	gNLAP	1
ARMC6	armadillo repeat containing 6	93436	15529984	6	5	qVLSTLR	1
ARMC6	armadillo repeat containing 6	93436	15529984	6	5	vLIEATk	1
ARMC6	armadillo repeat containing 6	93436	15529984	6	5	aIAGNDDVk	2
ARMC6	armadillo repeat containing 6	93436	15529984	6	5	dQSGVQELVk	1
ARMC8	armadillo repeat containing 8	25852	47458045	1	1	lLYLLQQETSSTELk	1
ARMCX3	armadillo repeat containing, X-linked 3	51566	7705274	1	1	dLGGLPIVAk	1
ARPC1A	actin related protein 2/3 complex, subunit 1A, 41kDa	10552	300360515	6	4	fAVGSGAR	1
ARPC1A	actin related protein 2/3 complex, subunit 1A, 41kDa	10552	300360515	6	4	aATFVk	1
ARPC1A	actin related protein 2/3 complex, subunit 1A, 41kDa	10552	300360515	6	4	sVQVSTLk	2
ARPC1A	actin related protein 2/3 complex, subunit 1A, 41kDa	10552	300360515	6	4	nAYVWSQk	2
ARPC1B	actin related protein 2/3 complex, subunit 1B, 41kDa	10095	5031601	1	1	fAVGSGSR	1
ARPC2	actin related protein 2/3 complex, subunit 2, 34kDa	10109	23238211	4	3	iIEETLALk	2
ARPC2	actin related protein 2/3 complex, subunit 2, 34kDa	10109	23238211	4	3	eLQAHGADELLk	1
ARPC2	actin related protein 2/3 complex, subunit 2, 34kDa	10109	23238211	4	3	dNTINLIHTFR	1
ARPC3	actin related protein 2/3 complex, subunit 3, 21kDa	10094	5031597	1	1	sLSGPGQ	1
ARPC4	actin related protein 2/3 complex, subunit 4, 20kDa	10093	5031595	3	3	aENFFILR	1
ARPC4	actin related protein 2/3 complex, subunit 4, 20kDa	10093	5031595	3	3	vLIEGSINSVR	1
ARPC4	actin related protein 2/3 complex, subunit 4, 20kDa	10093	5031595	3	3	eLLLQPVTISR	1
ARPC5	actin related protein 2/3 complex, subunit 5, 16kDa	10092	5031593	1	1	kVDVDEYDENk	1
ARPC5L	actin related protein 2/3 complex, subunit 5-like	81873	13569956	2	2	sSEIEQAVQSLDR	1
ARPC5L	actin related protein 2/3 complex, subunit 5-like	81873	13569956	2	2	aQGVVLk	1
ARPP19	cAMP-regulated phosphoprotein, 19kDa	10776	5729732	1	1	yPHLGQk	1
ARRB1	arrestin, beta 1	408	10880134	1	1	kVQYAPERPGPQPTAETTR	1
ARRB2	arrestin, beta 2	409	382545139	1	1	kVQFAPEkPGPQPSAETTR	1
AS3MT	arsenic (+3 oxidation state) methyltransferase	57412	109389364	1	1	gQVEVAEk	1
ASAP2	ArfGAP with SH3 domain, ankyrin repeat and PH domain 2	8853	206597522	2	1	eIISEVqR	2
ASCC1	activating signal cointegrator 1 complex subunit 1	51008	311771708	2	1	iDVLLDTFR	2
ASCC2	activating signal cointegrator 1 complex subunit 2	84164	20270253	2	2	gNSPLLQk	1
ASCC2	activating signal cointegrator 1 complex subunit 2	84164	20270253	2	2	dNIPALVEEYLER	1
ASCC3	activating signal cointegrator 1 complex subunit 3	10973	76880486	3	3	aEEFDQIk	1
ASCC3	activating signal cointegrator 1 complex subunit 3	10973	76880486	3	3	aVILVHDIk	1
ASCC3	activating signal cointegrator 1 complex subunit 3	10973	76880486	3	3	dLADWLNIk	1
ASF1B	anti-silencing function 1B histone chaperone	55723	8922549	1	1	nILASNPR	1
ASH2L	ash2 (absent, small, or homeotic)-like (Drosophila)	9070	157412282	5	3	vLLALHDR	2
ASH2L	ash2 (absent, small, or homeotic)-like (Drosophila)	9070	157412282	5	3	qQDGGTTGTTk	2
ASH2L	ash2 (absent, small, or homeotic)-like (Drosophila)	9070	157412282	5	3	lTVVGEk	1
ASNA1	arsA arsenite transporter, ATP-binding, homolog 1 (bacterial)	439	50428938	1	1	lPLLPHEVR	1
ASNS	asparagine synthetase (glutamine-hydrolyzing)	440	296010848	3	3	lFPGFEIETVk	1
ASNS	asparagine synthetase (glutamine-hydrolyzing)	440	296010848	3	3	eLYLFDVLR	1
ASNS	asparagine synthetase (glutamine-hydrolyzing)	440	296010848	3	3	lAVVDPLFGMQPIR	1
ASPH	aspartate beta-hydroxylase	444	258613943	1	1	eTGYTELVk	1
ASPSCR1	alveolar soft part sarcoma chromosome region, candidate 1	79058	13129078	1	1	sLSSPGGPSkPk	1
ASUN	asunder spermatogenesis regulator	55726	155030185	2	2	iDGSLEVPLER	1
ASUN	asunder spermatogenesis regulator	55726	155030185	2	2	kNDPLPISTVGTR	1
ATAD1	ATPase family, AAA domain containing 1	84896	31377644	4	4	dTVILPIk	1
ATAD1	ATPase family, AAA domain containing 1	84896	31377644	4	4	lQPSIIFIDEIDSFLR	1
ATAD1	ATPase family, AAA domain containing 1	84896	31377644	4	4	hVDLLEVAQETDGFSGSDLk	1
ATAD1	ATPase family, AAA domain containing 1	84896	31377644	4	4	fHINQPALk	1
ATAD2	ATPase family, AAA domain containing 2	29028	24497618	2	2	fFEDLILk	1
ATAD2	ATPase family, AAA domain containing 2	29028	24497618	2	2	kEEHREDk	1
ATAD3A	ATPase family, AAA domain containing 3A	55210	283436222	12	9	iTVLEALR	1
ATAD3A	ATPase family, AAA domain containing 3A	55210	283436222	12	9	lFDWANTSR	1
ATAD3A	ATPase family, AAA domain containing 3A	55210	283436222	12	9	tAGTLFGEGFR	1
ATAD3A	ATPase family, AAA domain containing 3A	55210	283436222	12	9	qQQLLNEENLR	2
ATAD3A	ATPase family, AAA domain containing 3A	55210	283436222	12	9	yVLkPATEGk	1
ATAD3A	ATPase family, AAA domain containing 3A	55210	283436222	12	9	gEGAGPPPPLPPAQPGAEGGGDR	3
ATAD3A	ATPase family, AAA domain containing 3A	55210	283436222	12	9	lLSRPQDALEGVVLSPSLEAR	1
ATAD3A	ATPase family, AAA domain containing 3A	55210	283436222	12	9	eYEAAVEQLk	1
ATAD3A	ATPase family, AAA domain containing 3A	55210	283436222	12	9	dIAIATR	1
ATF7IP	activating transcription factor 7 interacting protein	55729	38261962	1	1	aADSTSQcGk	1
ATG16L1	autophagy related 16-like 1 (S. cerevisiae)	55054	298228964	2	1	eLAEAAk	2
ATG9A	autophagy related 9A	79065	116089287	1	1	aLEIIDFFR	1
ATIC	5-aminoimidazole-4-carboxamide ribonucleotide formyltransferase/IMP cyclohydrolase	471	20127454	16	9	dAGLAVR	1
ATIC	5-aminoimidazole-4-carboxamide ribonucleotide formyltransferase/IMP cyclohydrolase	471	20127454	16	9	lDFNLIR	2
ATIC	5-aminoimidazole-4-carboxamide ribonucleotide formyltransferase/IMP cyclohydrolase	471	20127454	16	9	dLPESALR	1
ATIC	5-aminoimidazole-4-carboxamide ribonucleotide formyltransferase/IMP cyclohydrolase	471	20127454	16	9	tLTPISAAYAR	2
ATIC	5-aminoimidazole-4-carboxamide ribonucleotide formyltransferase/IMP cyclohydrolase	471	20127454	16	9	eALGIPAAASFk	2
ATIC	5-aminoimidazole-4-carboxamide ribonucleotide formyltransferase/IMP cyclohydrolase	471	20127454	16	9	eVSDGIIAPGYEEEALTILSk	2
ATIC	5-aminoimidazole-4-carboxamide ribonucleotide formyltransferase/IMP cyclohydrolase	471	20127454	16	9	aEISNAIDQYVTGTIGEDEDLIk	3
ATIC	5-aminoimidazole-4-carboxamide ribonucleotide formyltransferase/IMP cyclohydrolase	471	20127454	16	9	lTEVSISSDAFFPFR	2
ATIC	5-aminoimidazole-4-carboxamide ribonucleotide formyltransferase/IMP cyclohydrolase	471	20127454	16	9	vVIEAcDELGIILAHTNLR	1
ATL2	atlastin GTPase 2	64225	208610000	3	3	vATNPSFDGR	1
ATL2	atlastin GTPase 2	64225	208610000	3	3	nLVPLLLAPENLVEk	1
ATL2	atlastin GTPase 2	64225	208610000	3	3	yQDQLEAEIEETYANFIk	1
ATP1A1	ATPase, Na+/K+ transporting, alpha 1 polypeptide	476	21361181	18	13	lIFDNLk	1
ATP1A1	ATPase, Na+/K+ transporting, alpha 1 polypeptide	476	21361181	18	13	iISAnGck	2
ATP1A1	ATPase, Na+/K+ transporting, alpha 1 polypeptide	476	21361181	18	13	tSATWLALSR	1
ATP1A1	ATPase, Na+/K+ transporting, alpha 1 polypeptide	476	21361181	18	13	lNIPVSQVNPR	1
ATP1A1	ATPase, Na+/K+ transporting, alpha 1 polypeptide	476	21361181	18	13	sPDFTNENPLETR	3
ATP1A1	ATPase, Na+/K+ transporting, alpha 1 polypeptide	476	21361181	18	13	gVGIISEGNETVEDIAAR	2
ATP1A1	ATPase, Na+/K+ transporting, alpha 1 polypeptide	476	21361181	18	13	nPNTSEPQHLLVmk	1
ATP1A1	ATPase, Na+/K+ transporting, alpha 1 polypeptide	476	21361181	18	13	lIIVEGcQR	1
ATP1A1	ATPase, Na+/K+ transporting, alpha 1 polypeptide	476	21361181	18	13	nSVFQQGMk	1
ATP1A1	ATPase, Na+/K+ transporting, alpha 1 polypeptide	476	21361181	18	13	iVEIPFNSTNk	2
ATP1A1	ATPase, Na+/K+ transporting, alpha 1 polypeptide	476	21361181	18	13	dMTSEQLDDILk	1
ATP1A1	ATPase, Na+/K+ transporting, alpha 1 polypeptide	476	21361181	18	13	aVFQANQENLPILk	1
ATP1A1	ATPase, Na+/K+ transporting, alpha 1 polypeptide	476	21361181	18	13	dkYEPAAVSEQGDk	1
ATP1B1	ATPase, Na+/K+ transporting, beta 1 polypeptide	481	4502277	1	1	aYGENIGYSEk	1
ATP1B3	ATPase, Na+/K+ transporting, beta 3 polypeptide	483	4502281	2	1	sLNQSLAEWk	2
ATP2A2	ATPase, Ca++ transporting, cardiac muscle, slow twitch 2	488	4502285	13	9	eWGSGSDTLR	2
ATP2A2	ATPase, Ca++ transporting, cardiac muscle, slow twitch 2	488	4502285	13	9	eFDELNPSAQR	2
ATP2A2	ATPase, Ca++ transporting, cardiac muscle, slow twitch 2	488	4502285	13	9	iSLPVILMDETLk	2
ATP2A2	ATPase, Ca++ transporting, cardiac muscle, slow twitch 2	488	4502285	13	9	tASEMVLADDNFSTIVAAVEEGR	2
ATP2A2	ATPase, Ca++ transporting, cardiac muscle, slow twitch 2	488	4502285	13	9	iVEFLQSFDEITAMTGDGVNDAPALk	1
ATP2A2	ATPase, Ca++ transporting, cardiac muscle, slow twitch 2	488	4502285	13	9	tPLQQk	1
ATP2A2	ATPase, Ca++ transporting, cardiac muscle, slow twitch 2	488	4502285	13	9	iEVASSVk	1
ATP2A2	ATPase, Ca++ transporting, cardiac muscle, slow twitch 2	488	4502285	13	9	mNVFDTELk	1
ATP2A2	ATPase, Ca++ transporting, cardiac muscle, slow twitch 2	488	4502285	13	9	wGSNELPAEEGk	1
ATP2B1	ATPase, Ca++ transporting, plasma membrane 1	490	48255947	4	4	lAVQIGk	1
ATP2B1	ATPase, Ca++ transporting, plasma membrane 1	490	48255947	4	4	gIIDSTVSDQR	1
ATP2B1	ATPase, Ca++ transporting, plasma membrane 1	490	48255947	4	4	tVIEPMASEGLR	1
ATP2B1	ATPase, Ca++ transporting, plasma membrane 1	490	48255947	4	4	hTLVk	1
ATP5A1	ATP synthase, H+ transporting, mitochondrial F1 complex, alpha subunit 1, cardiac muscle	498	50345984	20	15	eLIIGDR	3
ATP5A1	ATP synthase, H+ transporting, mitochondrial F1 complex, alpha subunit 1, cardiac muscle	498	50345984	20	15	qMSLLLR	1
ATP5A1	ATP synthase, H+ transporting, mitochondrial F1 complex, alpha subunit 1, cardiac muscle	498	50345984	20	15	vLSIGDGIAR	1
ATP5A1	ATP synthase, H+ transporting, mitochondrial F1 complex, alpha subunit 1, cardiac muscle	498	50345984	20	15	aVDSLVPIGR	1
ATP5A1	ATP synthase, H+ transporting, mitochondrial F1 complex, alpha subunit 1, cardiac muscle	498	50345984	20	15	fNDGSDEk	1
ATP5A1	ATP synthase, H+ transporting, mitochondrial F1 complex, alpha subunit 1, cardiac muscle	498	50345984	20	15	eIVTNFLAGFEA	1
ATP5A1	ATP synthase, H+ transporting, mitochondrial F1 complex, alpha subunit 1, cardiac muscle	498	50345984	20	15	vVDALGNAIDGk	1
ATP5A1	ATP synthase, H+ transporting, mitochondrial F1 complex, alpha subunit 1, cardiac muscle	498	50345984	20	15	tGTAEMSSILEER	1
ATP5A1	ATP synthase, H+ transporting, mitochondrial F1 complex, alpha subunit 1, cardiac muscle	498	50345984	20	15	tGTAEmSSILEER	1
ATP5A1	ATP synthase, H+ transporting, mitochondrial F1 complex, alpha subunit 1, cardiac muscle	498	50345984	20	15	tSIAIDTIINQk	2
ATP5A1	ATP synthase, H+ transporting, mitochondrial F1 complex, alpha subunit 1, cardiac muscle	498	50345984	20	15	iLGADTSVDLEETGR	2
ATP5A1	ATP synthase, H+ transporting, mitochondrial F1 complex, alpha subunit 1, cardiac muscle	498	50345984	20	15	gYLDkLEPSk	1
ATP5A1	ATP synthase, H+ transporting, mitochondrial F1 complex, alpha subunit 1, cardiac muscle	498	50345984	20	15	eVAAFAQFGSDLDAATQQLLSR	1
ATP5A1	ATP synthase, H+ transporting, mitochondrial F1 complex, alpha subunit 1, cardiac muscle	498	50345984	20	15	iSEQSDAk	2
ATP5A1	ATP synthase, H+ transporting, mitochondrial F1 complex, alpha subunit 1, cardiac muscle	498	50345984	20	15	gmSLNLEPDNVGVVVFGNDk	1
ATP5B	ATP synthase, H+ transporting, mitochondrial F1 complex, beta polypeptide	506	32189394	26	14	tIAmDGTEGLVR	2
ATP5B	ATP synthase, H+ transporting, mitochondrial F1 complex, beta polypeptide	506	32189394	26	14	vVDLLAPYAk	2
ATP5B	ATP synthase, H+ transporting, mitochondrial F1 complex, beta polypeptide	506	32189394	26	14	fTQAGSEVSALLGR	3
ATP5B	ATP synthase, H+ transporting, mitochondrial F1 complex, beta polypeptide	506	32189394	26	14	vALTGLTVAEYFR	2
ATP5B	ATP synthase, H+ transporting, mitochondrial F1 complex, beta polypeptide	506	32189394	26	14	vALVYGQMNEPPGAR	3
ATP5B	ATP synthase, H+ transporting, mitochondrial F1 complex, beta polypeptide	506	32189394	26	14	lVLEVAQHLGESTVR	1
ATP5B	ATP synthase, H+ transporting, mitochondrial F1 complex, beta polypeptide	506	32189394	26	14	vLDSGAPIkIPVGPETLGR	1
ATP5B	ATP synthase, H+ transporting, mitochondrial F1 complex, beta polypeptide	506	32189394	26	14	sLQDIIAILGMDELSEEDk	1
ATP5B	ATP synthase, H+ transporting, mitochondrial F1 complex, beta polypeptide	506	32189394	26	14	sLQDIIAILGMDELSEEDkLTVSR	2
ATP5B	ATP synthase, H+ transporting, mitochondrial F1 complex, beta polypeptide	506	32189394	26	14	sLQDIIAILGmDELSEEDkLTVSR	5
ATP5B	ATP synthase, H+ transporting, mitochondrial F1 complex, beta polypeptide	506	32189394	26	14	vLDSGAPIk	1
ATP5B	ATP synthase, H+ transporting, mitochondrial F1 complex, beta polypeptide	506	32189394	26	14	eGnDLYHEMIESGVINLk	1
ATP5B	ATP synthase, H+ transporting, mitochondrial F1 complex, beta polypeptide	506	32189394	26	14	sLQDIIAILGmDELSEEDk	1
ATP5B	ATP synthase, H+ transporting, mitochondrial F1 complex, beta polypeptide	506	32189394	26	14	iMDPNIVGSEHYDVAR	1
ATP5C1	ATP synthase, H+ transporting, mitochondrial F1 complex, gamma polypeptide 1	509	4885079	4	4	lTLTFNR	1
ATP5C1	ATP synthase, H+ transporting, mitochondrial F1 complex, gamma polypeptide 1	509	4885079	4	4	nASEMIDk	1
ATP5C1	ATP synthase, H+ transporting, mitochondrial F1 complex, gamma polypeptide 1	509	4885079	4	4	eVmLVGIGDk	1
ATP5C1	ATP synthase, H+ transporting, mitochondrial F1 complex, gamma polypeptide 1	509	4885079	4	4	eLIEIISGAAAL	1
ATP5F1	ATP synthase, H+ transporting, mitochondrial Fo complex, subunit B1	515	21361565	5	5	kAQAQPVM	1
ATP5F1	ATP synthase, H+ transporting, mitochondrial Fo complex, subunit B1	515	21361565	5	5	kAQAQPVm	1
ATP5F1	ATP synthase, H+ transporting, mitochondrial Fo complex, subunit B1	515	21361565	5	5	yGPFVADFADk	1
ATP5F1	ATP synthase, H+ transporting, mitochondrial Fo complex, subunit B1	515	21361565	5	5	eQEHMINWVEk	1
ATP5F1	ATP synthase, H+ transporting, mitochondrial Fo complex, subunit B1	515	21361565	5	5	eQEHmINWVEk	1
ATP5G3	ATP synthase, H+ transporting, mitochondrial Fo complex, subunit C3 (subunit 9)	518	298358756	1	1	dIDTAAk	1
ATP5H	ATP synthase, H+ transporting, mitochondrial Fo complex, subunit d	10476	5453559	11	7	scAEWVSLSk	1
ATP5H	ATP synthase, H+ transporting, mitochondrial Fo complex, subunit d	10476	5453559	11	7	yTAQVDAEEkEDVk	2
ATP5H	ATP synthase, H+ transporting, mitochondrial Fo complex, subunit d	10476	5453559	11	7	lAALPENPPAIDWAYYk	2
ATP5H	ATP synthase, H+ transporting, mitochondrial Fo complex, subunit d	10476	5453559	11	7	aIASSLk	2
ATP5H	ATP synthase, H+ transporting, mitochondrial Fo complex, subunit d	10476	5453559	11	7	aGLVDDFEk	1
ATP5H	ATP synthase, H+ transporting, mitochondrial Fo complex, subunit d	10476	5453559	11	7	yTAQVDAEEk	1
ATP5H	ATP synthase, H+ transporting, mitochondrial Fo complex, subunit d	10476	5453559	11	7	tIDWVAFAEIIPQNQk	2
ATP5I	ATP synthase, H+ transporting, mitochondrial Fo complex, subunit E	521	6005717	3	2	eLAEDDSILk	1
ATP5I	ATP synthase, H+ transporting, mitochondrial Fo complex, subunit E	521	6005717	3	2	vPPVQVSPLIk	2
ATP5J	ATP synthase, H+ transporting, mitochondrial Fo complex, subunit F6	522	18644883	1	1	eLDPIQk	1
ATP5J2	ATP synthase, H+ transporting, mitochondrial Fo complex, subunit F2	9551	85794908	1	1	dFSPSGIFGAFQR	1
ATP5O	ATP synthase, H+ transporting, mitochondrial F1 complex, O subunit	539	4502303	12	9	yVDMSVk	1
ATP5O	ATP synthase, H+ transporting, mitochondrial F1 complex, O subunit	539	4502303	12	9	tDPSILGGMIVR	1
ATP5O	ATP synthase, H+ transporting, mitochondrial F1 complex, O subunit	539	4502303	12	9	sFLSQGQVLk	1
ATP5O	ATP synthase, H+ transporting, mitochondrial F1 complex, O subunit	539	4502303	12	9	lVRPPVQVYGIEGR	1
ATP5O	ATP synthase, H+ transporting, mitochondrial F1 complex, O subunit	539	4502303	12	9	fSPLTTNLINLLAEnGR	4
ATP5O	ATP synthase, H+ transporting, mitochondrial F1 complex, O subunit	539	4502303	12	9	gEVPcTVTSASPLEEATLSELk	1
ATP5O	ATP synthase, H+ transporting, mitochondrial F1 complex, O subunit	539	4502303	12	9	vAQILk	1
ATP5O	ATP synthase, H+ transporting, mitochondrial F1 complex, O subunit	539	4502303	12	9	yATALYSAASk	1
ATP5O	ATP synthase, H+ transporting, mitochondrial F1 complex, O subunit	539	4502303	12	9	vAASVLNPYVk	1
ATP6AP1	ATPase, H+ transporting, lysosomal accessory protein 1	537	17136148	3	3	lYPVSAR	1
ATP6AP1	ATPase, H+ transporting, lysosomal accessory protein 1	537	17136148	3	3	gPTISLTQIV	1
ATP6AP1	ATPase, H+ transporting, lysosomal accessory protein 1	537	17136148	3	3	eVLTGNDEVIGQVLSTLk	1
ATP6AP2	ATPase, H+ transporting, lysosomal accessory protein 2	10159	15011918	1	1	nPASPYNLAYk	1
ATP6V0A1	ATPase, H+ transporting, lysosomal V0 subunit a1	535	19913418	4	4	eMASGVNTR	1
ATP6V0A1	ATPase, H+ transporting, lysosomal V0 subunit a1	535	19913418	4	4	vLQAAAk	1
ATP6V0A1	ATPase, H+ transporting, lysosomal V0 subunit a1	535	19913418	4	4	nFLELTELk	1
ATP6V0A1	ATPase, H+ transporting, lysosomal V0 subunit a1	535	19913418	4	4	eINTNQEALk	1
ATP6V0D1	ATPase, H+ transporting, lysosomal 38kDa, V0 subunit d1	9114	19913432	3	3	aDDYEQVk	1
ATP6V0D1	ATPase, H+ transporting, lysosomal 38kDa, V0 subunit d1	9114	19913432	3	3	lYPEGLAQLAR	1
ATP6V0D1	ATPase, H+ transporting, lysosomal 38kDa, V0 subunit d1	9114	19913432	3	3	iDNYIPIF	1
ATP6V1A	ATPase, H+ transporting, lysosomal 70kDa, V1 subunit A	523	19913424	11	8	iTLEVAk	1
ATP6V1A	ATPase, H+ transporting, lysosomal 70kDa, V1 subunit A	523	19913424	11	8	gNEMSEVLR	1
ATP6V1A	ATPase, H+ transporting, lysosomal 70kDa, V1 subunit A	523	19913424	11	8	tVISQSLSk	2
ATP6V1A	ATPase, H+ transporting, lysosomal 70kDa, V1 subunit A	523	19913424	11	8	sDYAQLLEDMQNAFR	2
ATP6V1A	ATPase, H+ transporting, lysosomal 70kDa, V1 subunit A	523	19913424	11	8	aLDEYYDk	2
ATP6V1A	ATPase, H+ transporting, lysosomal 70kDa, V1 subunit A	523	19913424	11	8	aVETTAQSDNk	1
ATP6V1A	ATPase, H+ transporting, lysosomal 70kDa, V1 subunit A	523	19913424	11	8	tALVANTSNMPVAAR	1
ATP6V1A	ATPase, H+ transporting, lysosomal 70kDa, V1 subunit A	523	19913424	11	8	eILQEEEDLAEIVQLVGk	1
ATP6V1B2	ATPase, H+ transporting, lysosomal 56/58kDa, V1 subunit B2	526	19913428	3	3	eQALAVSR	1
ATP6V1B2	ATPase, H+ transporting, lysosomal 56/58kDa, V1 subunit B2	526	19913428	3	3	aVVQVFEGTSGIDAk	1
ATP6V1B2	ATPase, H+ transporting, lysosomal 56/58kDa, V1 subunit B2	526	19913428	3	3	iYPEEMIQTGISAIDGMNSIAR	1
ATP6V1C1	ATPase, H+ transporting, lysosomal 42kDa, V1 subunit C1	528	4502315	6	6	fNIPDLk	1
ATP6V1C1	ATPase, H+ transporting, lysosomal 42kDa, V1 subunit C1	528	4502315	6	6	aSAYNNLk	1
ATP6V1C1	ATPase, H+ transporting, lysosomal 42kDa, V1 subunit C1	528	4502315	6	6	nISEIIAk	1
ATP6V1C1	ATPase, H+ transporting, lysosomal 42kDa, V1 subunit C1	528	4502315	6	6	gVTQIDNDLk	1
ATP6V1C1	ATPase, H+ transporting, lysosomal 42kDa, V1 subunit C1	528	4502315	6	6	vGTLDVLVGLSDELAk	1
ATP6V1C1	ATPase, H+ transporting, lysosomal 42kDa, V1 subunit C1	528	4502315	6	6	vQENLLANGVDLVTYITR	1
ATP6V1E1	ATPase, H+ transporting, lysosomal 31kDa, V1 subunit E1	529	87159818	3	3	vSNTLESR	1
ATP6V1E1	ATPase, H+ transporting, lysosomal 31kDa, V1 subunit E1	529	87159818	3	3	gALFGANANR	1
ATP6V1E1	ATPase, H+ transporting, lysosomal 31kDa, V1 subunit E1	529	87159818	3	3	aEEEFNIEk	1
ATP6V1F	ATPase, H+ transporting, lysosomal 14kDa, V1 subunit F	9296	20357547	2	2	lIAVIGDEDTVTGFLLGGIGELNk	1
ATP6V1F	ATPase, H+ transporting, lysosomal 14kDa, V1 subunit F	9296	20357547	2	2	hPNFLVVEk	1
ATP6V1G1	ATPase, H+ transporting, lysosomal 13kDa, V1 subunit G1	9550	4757818	1	1	gScSTEVEkETQEk	1
ATP6V1H	ATPase, H+ transporting, lysosomal 50/57kDa, V1 subunit H	51606	47717100	1	1	vIEQLGGk	1
ATPAF1	ATP synthase mitochondrial F1 complex assembly factor 1	64756	374081865	1	1	ymSVIAELEQSGLGAELk	1
ATPAF2	ATP synthase mitochondrial F1 complex assembly factor 2	91647	21735485	1	1	lEEEYQIQk	1
ATPIF1	ATPase inhibitory factor 1	93974	7705927	4	2	eQLAALk	1
ATPIF1	ATPase inhibitory factor 1	93974	7705927	4	2	hHEEEIVHHk	3
ATRX	alpha thalassemia/mental retardation syndrome X-linked	546	20336205	2	2	lDGSTTAQSR	1
ATRX	alpha thalassemia/mental retardation syndrome X-linked	546	20336205	2	2	eqSFTSLEVR	1
ATXN10	ataxin 10	25814	266453278	2	2	aEGDISNVAnGFk	1
ATXN10	ataxin 10	25814	266453278	2	2	nLTEDNSQNQDLIAk	1
ATXN2	ataxin 2	6311	171543895	3	3	sTESSSGPk	1
ATXN2	ataxin 2	6311	171543895	3	3	dNSEEFLk	1
ATXN2	ataxin 2	6311	171543895	3	3	aNQLAEEIESSAQYk	1
ATXN2L	ataxin 2-like	11273	27262651	10	7	gInGGPSR	1
ATXN2L	ataxin 2-like	11273	27262651	10	7	tLEPQELAR	2
ATXN2L	ataxin 2-like	11273	27262651	10	7	sTSTPTSPGPR	2
ATXN2L	ataxin 2-like	11273	27262651	10	7	vPGLQNEQk	2
ATXN2L	ataxin 2-like	11273	27262651	10	7	gPHHLDNSSPGPGSEAR	1
ATXN2L	ataxin 2-like	11273	27262651	10	7	dkFTDSAIAMNSk	1
ATXN2L	ataxin 2-like	11273	27262651	10	7	eFNPTkPLLSVNk	1
ATXN7	ataxin 7	6314	293651611	1	1	eSSGNSTNcQNASSSTSGGSGk	1
ATXN7L3B	ataxin 7-like 3B	552889	210147443	1	1	dFGIQPVEDk	1
AUP1	ancient ubiquitous protein 1	550	31712030	3	3	qLGEANEEFALR	1
AUP1	ancient ubiquitous protein 1	550	31712030	3	3	vQQLVAk	1
AUP1	ancient ubiquitous protein 1	550	31712030	3	3	lPPTPLLLFPEEEATnGR	1
AURKAIP1	aurora kinase A interacting protein 1	54998	8923565	1	1	eAPEGWQTPk	1
AZI1	5-azacytidine induced 1	22994	111955162	1	1	sNSTTQVSQPR	1
B3GALT6	UDP-Gal:betaGal beta 1,3-galactosyltransferase polypeptide 6	126792	116268097	1	1	lDALLAELR	1
BABAM1	BRISC and BRCA1 A complex member 1	29086	75709192	2	2	aVGAQASVGSR	1
BABAM1	BRISC and BRCA1 A complex member 1	29086	75709192	2	2	tNALNVSQk	1
BAG2	BCL2-associated athanogene 2	9532	4757834	4	3	tLQQNAESR	1
BAG2	BCL2-associated athanogene 2	9532	4757834	4	3	qISDGEREELNLTANR	2
BAG2	BCL2-associated athanogene 2	9532	4757834	4	3	nPQQQESLk	1
BAG3	BCL2-associated athanogene 3	9531	14043024	3	3	tTTWNDPR	1
BAG3	BCL2-associated athanogene 3	9531	14043024	3	3	eTAPVSQPENkPESk	1
BAG3	BCL2-associated athanogene 3	9531	14043024	3	3	eLLALDSVDPEGR	1
BAG4	BCL2-associated athanogene 4	9530	325910869	2	2	sSGNSPTPVSR	1
BAG4	BCL2-associated athanogene 4	9530	325910869	2	2	iQAILEk	1
BAG5	BCL2-associated athanogene 5	9529	62548854	1	1	iEIQNIFEEAQSLVR	1
BAG6	BCL2-associated athanogene 6	7917	314122231	3	3	lQEDPNYSPQR	1
BAG6	BCL2-associated athanogene 6	7917	314122231	3	3	lLGNTFVALSDLR	1
BAG6	BCL2-associated athanogene 6	7917	314122231	3	3	yYEVLGAAATTDYNNNHEGREEDQR	1
BANF1	barrier to autointegration factor 1	8815	4502389	4	3	dFVAEPmGEkPVGSLAGIGEVLGk	1
BANF1	barrier to autointegration factor 1	8815	4502389	4	3	pVGSLAGIGEVLGk	1
BANF1	barrier to autointegration factor 1	8815	4502389	4	3	dFVAEPMGEkPVGSLAGIGEVLGk	2
BASP1	brain abundant, membrane attached signal protein 1	10409	30795231	34	12	sDGAPASDSk	1
BASP1	brain abundant, membrane attached signal protein 1	10409	30795231	34	12	gYNVNDEk	4
BASP1	brain abundant, membrane attached signal protein 1	10409	30795231	34	12	eTPAATEAPSSTPk	4
BASP1	brain abundant, membrane attached signal protein 1	10409	30795231	34	12	aEPEkTEGAAEAk	5
BASP1	brain abundant, membrane attached signal protein 1	10409	30795231	34	12	sDGAPASDSkPGSSEAAPSSk	5
BASP1	brain abundant, membrane attached signal protein 1	10409	30795231	34	12	aEPPkAPEQEQAAPGPAAGGEAPk	3
BASP1	brain abundant, membrane attached signal protein 1	10409	30795231	34	12	aQGPAASAEEPkPVEAPAANSDQTVTVk	5
BASP1	brain abundant, membrane attached signal protein 1	10409	30795231	34	12	aQGPAASAEEPkPVEAPAANSDQTVTVkE	2
BASP1	brain abundant, membrane attached signal protein 1	10409	30795231	34	12	tEGAAEAk	1
BASP1	brain abundant, membrane attached signal protein 1	10409	30795231	34	12	ekPDQDAEGk	1
BASP1	brain abundant, membrane attached signal protein 1	10409	30795231	34	12	kAEGAATEEEGTPk	1
BASP1	brain abundant, membrane attached signal protein 1	10409	30795231	34	12	aPEQEQAAPGPAAGGEAPk	2
BAX	BCL2-associated X protein	581	242117893	2	1	mIAAVDTDSPR	2
BAZ1A	bromodomain adjacent to zinc finger domain, 1A	11177	32967605	4	4	aPLDASDSGR	1
BAZ1A	bromodomain adjacent to zinc finger domain, 1A	11177	32967605	4	4	aSSLSTYk	1
BAZ1A	bromodomain adjacent to zinc finger domain, 1A	11177	32967605	4	4	lSNPSLVk	1
BAZ1A	bromodomain adjacent to zinc finger domain, 1A	11177	32967605	4	4	hYDDFFER	1
BAZ1B	bromodomain adjacent to zinc finger domain, 1B	9031	14670392	11	9	aPLLGR	1
BAZ1B	bromodomain adjacent to zinc finger domain, 1B	9031	14670392	11	9	sLSGSPLk	1
BAZ1B	bromodomain adjacent to zinc finger domain, 1B	9031	14670392	11	9	aPPVDDAEVDELVLQTk	2
BAZ1B	bromodomain adjacent to zinc finger domain, 1B	9031	14670392	11	9	iHPLEk	1
BAZ1B	bromodomain adjacent to zinc finger domain, 1B	9031	14670392	11	9	yMTLNPSTk	1
BAZ1B	bromodomain adjacent to zinc finger domain, 1B	9031	14670392	11	9	yEDQELTGk	1
BAZ1B	bromodomain adjacent to zinc finger domain, 1B	9031	14670392	11	9	fSDFLLDPYk	1
BAZ1B	bromodomain adjacent to zinc finger domain, 1B	9031	14670392	11	9	lVDTAWLEIMTk	2
BAZ1B	bromodomain adjacent to zinc finger domain, 1B	9031	14670392	11	9	yWLFSDEVPGLFIEk	1
BAZ2A	bromodomain adjacent to zinc finger domain, 2A	11176	91176325	2	2	sGYSLNFSEGDGR	1
BAZ2A	bromodomain adjacent to zinc finger domain, 2A	11176	91176325	2	2	tYETDLAVLQWVEELEQR	1
BCAP31	B-cell receptor-associated protein 31	10134	213511012	10	5	aENQVLAMR	2
BCAP31	B-cell receptor-associated protein 31	10134	213511012	10	5	qAESASEAAk	2
BCAP31	B-cell receptor-associated protein 31	10134	213511012	10	5	yMEENDQLk	3
BCAP31	B-cell receptor-associated protein 31	10134	213511012	10	5	lkDELASTk	2
BCAP31	B-cell receptor-associated protein 31	10134	213511012	10	5	vNLQNNPGAMEHFHMk	1
BCAS2	breast carcinoma amplified sequence 2	10286	5031653	6	4	nMQLTAGSk	2
BCAS2	breast carcinoma amplified sequence 2	10286	5031653	6	4	qQHGEANkENIR	1
BCAS2	breast carcinoma amplified sequence 2	10286	5031653	6	4	tIVQLENEIYQIk	2
BCAS2	breast carcinoma amplified sequence 2	10286	5031653	6	4	vYNENLVHmIEHAQk	1
BCAT1	branched chain amino-acid transaminase 1, cytosolic	586	296010900	1	1	eVVGTFk	1
BCAT2	branched chain amino-acid transaminase 2, mitochondrial	587	50658084	3	3	kPGPGEPLVFGk	1
BCAT2	branched chain amino-acid transaminase 2, mitochondrial	587	50658084	3	3	lGGNYGPTVLVQQEALk	1
BCAT2	branched chain amino-acid transaminase 2, mitochondrial	587	50658084	3	3	aADLQLEMTQkPHk	1
BCKDHB	branched chain keto acid dehydrogenase E1, beta polypeptide	594	34101272	1	1	dPTAVIFGEDVAFGGVFR	1
BCKDK	branched chain ketoacid dehydrogenase kinase	10295	171906593	1	1	qLLDDHkDVVTLLAEGLR	1
BCL2L13	BCL2-like 13 (apoptosis facilitator)	23786	45243501	2	2	sLDSnGAGEk	1
BCL2L13	BCL2-like 13 (apoptosis facilitator)	23786	45243501	2	2	aATTEPTEVEEVVPALEPTETLLSEk	1
BCL7A	B-cell CLL/lymphoma 7A	605	67190736	2	2	vMAAIEk	1
BCL7A	B-cell CLL/lymphoma 7A	605	67190736	2	2	wVPVTEPk	1
BCL7C	B-cell CLL/lymphoma 7C	9274	20336477	1	1	vMATIEk	1
BCLAF1	BCL2-associated transcription factor 1	9774	117938251	17	10	sAAMTLNER	2
BCLAF1	BCL2-associated transcription factor 1	9774	117938251	17	10	iDISPsTLR	1
BCLAF1	BCL2-associated transcription factor 1	9774	117938251	17	10	eTQSPEQVk	2
BCLAF1	BCL2-associated transcription factor 1	9774	117938251	17	10	mAPVPLDDSNRPASLTk	2
BCLAF1	BCL2-associated transcription factor 1	9774	117938251	17	10	gTFHDDRDDGVDYWAk	2
BCLAF1	BCL2-associated transcription factor 1	9774	117938251	17	10	hkEEDkNSER	1
BCLAF1	BCL2-associated transcription factor 1	9774	117938251	17	10	sSFYPDGGDQETAk	3
BCLAF1	BCL2-associated transcription factor 1	9774	117938251	17	10	kAEGEPQEESPLk	2
BCLAF1	BCL2-associated transcription factor 1	9774	117938251	17	10	kAEGEPQEEsPLk	1
BCLAF1	BCL2-associated transcription factor 1	9774	117938251	17	10	lkDLFDYsPPLHk	1
BCS1L	BC1 (ubiquinol-cytochrome c reductase) synthesis-like	617	4757852	3	3	lDPALIRPGR	1
BCS1L	BC1 (ubiquinol-cytochrome c reductase) synthesis-like	617	4757852	3	3	vFFNILEEAR	1
BCS1L	BC1 (ubiquinol-cytochrome c reductase) synthesis-like	617	4757852	3	3	eLALQQEEGk	1
BDH2	3-hydroxybutyrate dehydrogenase, type 2	56898	66933014	1	1	qIDQFANEVER	1
BICD2	bicaudal D homolog 2 (Drosophila)	23299	21735417	3	3	gSLSEQQEk	1
BICD2	bicaudal D homolog 2 (Drosophila)	23299	21735417	3	3	eGLAPPSPSLVSDLLSELNISEIQk	1
BICD2	bicaudal D homolog 2 (Drosophila)	23299	21735417	3	3	eINQNVEIQR	1
BIRC2	baculoviral IAP repeat containing 2	329	4502141	1	1	aVEDISSSR	1
BIRC6	baculoviral IAP repeat containing 6	57448	153792694	1	1	lLVEQAk	1
BLMH	bleomycin hydrolase	642	4557367	8	6	nLVHSGATk	2
BLMH	bleomycin hydrolase	642	4557367	8	6	iGPITPLEFYR	1
BLMH	bleomycin hydrolase	642	4557367	8	6	tLYNNQPIDFLk	1
BLMH	bleomycin hydrolase	642	4557367	8	6	aQHVFQHAVPQEGkPITNQk	2
BLMH	bleomycin hydrolase	642	4557367	8	6	eHVkPLFNMEDk	1
BLMH	bleomycin hydrolase	642	4557367	8	6	eHVkPLFNmEDk	1
BLVRA	biliverdin reductase A	644	33589854	1	1	lLGQFSEk	1
BLVRB	biliverdin reductase B (flavin reductase (NADPH))	645	4502419	1	1	lQAVTDDHIR	1
BMS1	BMS1 ribosome biogenesis factor	9790	224589071	7	7	aFAVQSAVR	1
BMS1	BMS1 ribosome biogenesis factor	9790	224589071	7	7	iAATGVVLDLDk	1
BMS1	BMS1 ribosome biogenesis factor	9790	224589071	7	7	lLQDLQLGDEEDAR	1
BMS1	BMS1 ribosome biogenesis factor	9790	224589071	7	7	lSkPSQVSSGQk	1
BMS1	BMS1 ribosome biogenesis factor	9790	224589071	7	7	lIYGTVTEDNEEEDDDTLEELGGLFR	1
BMS1	BMS1 ribosome biogenesis factor	9790	224589071	7	7	gPVTIVSGk	1
BMS1	BMS1 ribosome biogenesis factor	9790	224589071	7	7	tPLEPPPIVVVVMGPPk	1
BOD1L1	biorientation of chromosomes in cell division 1-like 1	259282	87299628	3	3	aSTETSNAk	1
BOD1L1	biorientation of chromosomes in cell division 1-like 1	259282	87299628	3	3	tQTSDSSEGk	1
BOD1L1	biorientation of chromosomes in cell division 1-like 1	259282	87299628	3	3	gPEQTSGQTAk	1
BOP1	block of proliferation 1	23246	21327667	7	6	lTDEQVALVR	1
BOP1	block of proliferation 1	23246	21327667	7	6	wLEASEEER	1
BOP1	block of proliferation 1	23246	21327667	7	6	sFIPSLVEk	1
BOP1	block of proliferation 1	23246	21327667	7	6	lAWEQQEPGER	1
BOP1	block of proliferation 1	23246	21327667	7	6	lVAGSTDQLLSAFVPPEEPPLQPAR	1
BOP1	block of proliferation 1	23246	21327667	7	6	tVPVGGVVk	2
BPHL	biphenyl hydrolase-like (serine hydrolase)	670	221316588	1	1	fHADFIHk	1
BPNT1	3'(2'), 5'-bisphosphate nucleotidase 1	10380	116812595	2	2	iIQLIEGk	1
BPNT1	3'(2'), 5'-bisphosphate nucleotidase 1	10380	116812595	2	2	lTDIHGNVLQYHk	1
BPTF	bromodomain PHD finger transcription factor	2186	38788260	3	3	gADQNEMDISk	1
BPTF	bromodomain PHD finger transcription factor	2186	38788260	3	3	aQAVEQQAk	1
BPTF	bromodomain PHD finger transcription factor	2186	38788260	3	3	sQQVAAAAHEANk	1
BRAT1	BRCA1-associated ATM activator 1	221927	304555614	1	1	dLDWEVR	1
BRCC3	BRCA1/BRCA2-containing complex, subunit 3	79184	64762484	1	1	iHnGSVFTk	1
BRD2	bromodomain containing 2	6046	313747419	5	5	tESSSAQQVAVSR	1
BRD2	bromodomain containing 2	6046	313747419	5	5	vTNQLQYLHk	1
BRD2	bromodomain containing 2	6046	313747419	5	5	lGLPDYHk	1
BRD2	bromodomain containing 2	6046	313747419	5	5	yNPPDHDVVAMAR	1
BRD2	bromodomain containing 2	6046	313747419	5	5	dSNPEEIEIDFETLkPSTLR	1
BRD4	bromodomain containing 4	23476	7657218	1	1	kNNSSNSNVSk	1
BRD8	bromodomain containing 8	10902	256223315	2	2	aTDAAYQAR	1
BRD8	bromodomain containing 8	10902	256223315	2	2	sQDLDEELGSTAAGEIVEADVAIGk	1
BRE	brain and reproductive organ-expressed (TNFRSF1A modulator)	9577	40353759	1	1	vQYVIQGYHk	1
BRI3BP	BRI3 binding protein	140707	19923665	2	1	sSPSGPSNPSNPSVEEk	2
BRIX1	BRX1, biogenesis of ribosomes, homolog (S. cerevisiae)	55299	55770900	3	3	rNEIDAEPPAk	1
BRIX1	BRX1, biogenesis of ribosomes, homolog (S. cerevisiae)	55299	55770900	3	3	tLLPHDPTADVFVTPAEEkPIEIQWVkPEPk	1
BRIX1	BRX1, biogenesis of ribosomes, homolog (S. cerevisiae)	55299	55770900	3	3	gGFAVQAk	1
BRK1	BRICK1, SCAR/WAVE actin-nucleating complex subunit	55845	27544939	1	1	eIHQDWANR	1
BSDC1	BSD domain containing 1	55108	221316578	1	1	lATEGSSGATEk	1
BSG	basigin	682	38372925	7	6	fFVSSSQGR	1
BSG	basigin	682	38372925	7	6	eDALPGQk	1
BSG	basigin	682	38372925	7	6	sELHIENLNMEADPGQYR	2
BSG	basigin	682	38372925	7	6	gGVVLkEDALPGQk	1
BSG	basigin	682	38372925	7	6	sESVPPVTDWAWYk	1
BSG	basigin	682	38372925	7	6	rkPEDVLDDDDAGSAPLk	1
BTAF1	BTAF1 RNA polymerase II, B-TFIID transcription factor-associated, 170kDa	9044	27477070	1	1	aVTLAVQPR	1
BTF3	basic transcription factor 3	689	20070130	4	3	qLTEmLPSILNQLGADSLTSLR	1
BTF3	basic transcription factor 3	689	20070130	4	3	eTIMNQEk	2
BTF3	basic transcription factor 3	689	20070130	4	3	mkETIMNQEk	1
BUB1	BUB1 mitotic checkpoint serine/threonine kinase	699	4757878	1	1	gIQNQAEPR	1
BUB1B	BUB1 mitotic checkpoint serine/threonine kinase B	701	59814247	2	2	lQIASESQk	1
BUB1B	BUB1 mitotic checkpoint serine/threonine kinase B	701	59814247	2	2	vQSHQQASEEk	1
BUB3	BUB3 mitotic checkpoint protein	9184	56550081	3	2	lIVGTAGR	1
BUB3	BUB3 mitotic checkpoint protein	9184	56550081	3	2	mHDLNTDQENLVGTHDAPIR	2
BUD31	BUD31 homolog (S. cerevisiae)	8896	32171175	1	1	aPPDGWELIEPTLDELDQk	1
BYSL	bystin-like	705	51173724	3	3	aDLATDQk	1
BYSL	bystin-like	705	51173724	3	3	eALLELLR	1
BYSL	bystin-like	705	51173724	3	3	tLADIIMEk	1
BZW1	basic leucine zipper and W2 domains 1	9689	333470717	12	11	dINAVAASLR	1
BZW1	basic leucine zipper and W2 domains 1	9689	333470717	12	11	dIILYVk	1
BZW1	basic leucine zipper and W2 domains 1	9689	333470717	12	11	lMELFPANk	1
BZW1	basic leucine zipper and W2 domains 1	9689	333470717	12	11	tDVcVFAAQEDLETMQAFAQVFNk	1
BZW1	basic leucine zipper and W2 domains 1	9689	333470717	12	11	eLQEQMSR	1
BZW1	basic leucine zipper and W2 domains 1	9689	333470717	12	11	fLDASGAk	2
BZW1	basic leucine zipper and W2 domains 1	9689	333470717	12	11	gFEDEVk	1
BZW1	basic leucine zipper and W2 domains 1	9689	333470717	12	11	yFTEAGLk	1
BZW1	basic leucine zipper and W2 domains 1	9689	333470717	12	11	eGVSAAFAVk	1
BZW1	basic leucine zipper and W2 domains 1	9689	333470717	12	11	aEVLSEEPILk	1
BZW1	basic leucine zipper and W2 domains 1	9689	333470717	12	11	dAHVAk	1
BZW2	basic leucine zipper and W2 domains 2	28969	229577398	7	6	dANSVTSSLR	1
BZW2	basic leucine zipper and W2 domains 2	28969	229577398	7	6	eVVLYVk	1
BZW2	basic leucine zipper and W2 domains 2	28969	229577398	7	6	nYAQVFNk	1
BZW2	basic leucine zipper and W2 domains 2	28969	229577398	7	6	aFSETEQTk	2
BZW2	basic leucine zipper and W2 domains 2	28969	229577398	7	6	hQkPVLTGQR	1
BZW2	basic leucine zipper and W2 domains 2	28969	229577398	7	6	dTLVQGLNEAGDDLEAVAk	1
C10orf12	chromosome 10 open reading frame 12	26148	24431975	1	1	eGHPGGTTPk	1
C10orf76	chromosome 10 open reading frame 76	79591	154350213	1	1	lQDGLDQYER	1
C11orf30	chromosome 11 open reading frame 30	56946	19923559	1	1	sQPQQPSQPQR	1
C11orf31	chromosome 11 open reading frame 31	280636	25014109	1	1	kAEAAVVAVAEk	1
C11orf58	chromosome 11 open reading frame 58	10944	7657234	5	2	lVIGDHk	4
C11orf58	chromosome 11 open reading frame 58	10944	7657234	5	2	iNEELESQYQQSMDSk	1
C12orf10	chromosome 12 open reading frame 10	60314	145275185	2	2	aMDLVQEEFLQR	1
C12orf10	chromosome 12 open reading frame 10	60314	145275185	2	2	lLAQLLGTSEEDSMVGTLYDk	1
C12orf43	chromosome 12 open reading frame 43	64897	12597631	1	1	vALEDDGFR	1
C12orf5	chromosome 12 open reading frame 5	57103	9966849	1	1	sLFDYFLTDLk	1
C14orf1	chromosome 14 open reading frame 1	11161	6005719	1	1	yLEVEPVSR	1
C14orf119	chromosome 14 open reading frame 119	55017	8923615	1	1	fLEDLVAk	1
C14orf166	chromosome 14 open reading frame 166	51637	7706322	6	4	lEYGDNAEk	2
C14orf166	chromosome 14 open reading frame 166	51637	7706322	6	4	nFIVWLEDQk	2
C14orf166	chromosome 14 open reading frame 166	51637	7706322	6	4	ykDLVPDNSk	1
C14orf166	chromosome 14 open reading frame 166	51637	7706322	6	4	hILGFDTGDAVLNEAAQILR	1
C15orf38	chromosome 15 open reading frame 38	348110	32699050	1	1	gNEIEPNFSATR	1
C16orf80	chromosome 16 open reading frame 80	29105	8392875	1	1	lYSEDELPAEFk	1
C17orf62	chromosome 17 open reading frame 62	79415	154350204	1	1	sDVEAIAk	1
C17orf85	chromosome 17 open reading frame 85	55421	166295179	2	2	aLIGDDVGLTSYk	1
C17orf85	chromosome 17 open reading frame 85	55421	166295179	2	2	sEVNLAQR	1
C19orf10	chromosome 19 open reading frame 10	56005	33457348	4	3	tEEFEVTk	1
C19orf10	chromosome 19 open reading frame 10	56005	33457348	4	3	tAVAHRPGAFk	2
C19orf10	chromosome 19 open reading frame 10	56005	33457348	4	3	eSDVPLkTEEFEVTk	1
C19orf25	chromosome 19 open reading frame 25	148223	154240706	1	1	qAALPAAEAASSG	1
C19orf43	chromosome 19 open reading frame 43	79002	13128992	4	2	tEDEVLTSk	3
C19orf43	chromosome 19 open reading frame 43	79002	13128992	4	2	gGPGSTLSFVGk	1
C19orf53	chromosome 19 open reading frame 53	28974	7661742	1	1	tAAAASEk	1
C1orf123	chromosome 1 open reading frame 123	54987	8923541	1	1	dWTDYDEk	1
C1orf131	chromosome 1 open reading frame 131	128061	63497679	1	1	eQVEVVEFHSNk	1
C1orf35	chromosome 1 open reading frame 35	79169	13236559	2	1	vESGGPGTSAASAR	2
C1orf52	chromosome 1 open reading frame 52	148423	37620206	1	1	kPPPPELDMAIk	1
C1QBP	complement component 1, q subcomponent binding protein	708	4502491	19	7	aFVDFLSDEIkEER	1
C1QBP	complement component 1, q subcomponent binding protein	708	4502491	19	7	vEEQEPELTSTPNFVVEVIk	6
C1QBP	complement component 1, q subcomponent binding protein	708	4502491	19	7	aLVLDcHYPEDEVGQEDEAESDIFSIR	2
C1QBP	complement component 1, q subcomponent binding protein	708	4502491	19	7	aFVDFLSDEIk	2
C1QBP	complement component 1, q subcomponent binding protein	708	4502491	19	7	eVSFQSTGESEWk	6
C1QBP	complement component 1, q subcomponent binding protein	708	4502491	19	7	mSGGWELELnGTEAk	1
C1QBP	complement component 1, q subcomponent binding protein	708	4502491	19	7	vEEQEPELTSTPNFVVEVIknDDGkk	1
C21orf33	chromosome 21 open reading frame 33	8209	296531406	8	5	nVLTESAR	2
C21orf33	chromosome 21 open reading frame 33	8209	296531406	8	5	vLELTGk	1
C21orf33	chromosome 21 open reading frame 33	8209	296531406	8	5	nLSTFAVDGk	1
C21orf33	chromosome 21 open reading frame 33	8209	296531406	8	5	eVVEAHVDQk	2
C21orf33	chromosome 21 open reading frame 33	8209	296531406	8	5	gVEVTVGHEQEEGGk	2
C21orf59	chromosome 21 open reading frame 59	56683	11037061	1	1	ePIISSEEQk	1
C2CD5	C2 calcium-dependent domain containing 5	9847	29789060	1	1	qQTQSALEQR	1
C2orf47	chromosome 2 open reading frame 47	79568	239582772	2	2	eVLHALk	1
C2orf47	chromosome 2 open reading frame 47	79568	239582772	2	2	fDLLEELVAk	1
C2orf49	chromosome 2 open reading frame 49	79074	13129094	1	1	nIAVETDVR	1
C4orf27	chromosome 4 open reading frame 27	54969	157388914	2	2	eLGYSLEQR	1
C4orf27	chromosome 4 open reading frame 27	54969	157388914	2	2	nLFAEIIEEHLANR	1
C4orf50	chromosome 4 open reading frame 50	389197	310114586	1	1	iASLVR	1
C5orf51	chromosome 5 open reading frame 51	285636	51896031	2	1	eLISFLSEPEILVk	2
C7orf50	chromosome 7 open reading frame 50	84310	14150149	2	2	qVLQLLS	1
C7orf50	chromosome 7 open reading frame 50	84310	14150149	2	2	aSAEGPLLGPEAAPSGEGAGSk	1
C8orf33	chromosome 8 open reading frame 33	65265	12751497	4	2	aAAYSAQVQPVDGATR	2
C8orf33	chromosome 8 open reading frame 33	65265	12751497	4	2	aHPLGDEGGTASk	2
C8orf59	chromosome 8 open reading frame 59	401466	153792327	2	2	lMALL	1
C8orf59	chromosome 8 open reading frame 59	401466	153792327	2	2	akPVTTNLk	1
C9orf114	chromosome 9 open reading frame 114	51490	38679912	2	2	vVSSQDPR	1
C9orf114	chromosome 9 open reading frame 114	51490	38679912	2	2	tYLAGQIAR	1
C9orf78	chromosome 9 open reading frame 78	51759	7706557	1	1	gIVEHEEQk	1
CA2	carbonic anhydrase II	760	4557395	2	2	sADFTNFDPR	1
CA2	carbonic anhydrase II	760	4557395	2	2	vVDVLDSIk	1
CAB39	calcium binding protein 39	51719	7706481	4	3	lLGELILDR	1
CAB39	calcium binding protein 39	51719	7706481	4	3	tQPILDILLk	1
CAB39	calcium binding protein 39	51719	7706481	4	3	lLHSENYVTk	2
CACYBP	calcyclin binding protein	27101	7656952	6	6	sFDLLVk	1
CACYBP	calcyclin binding protein	27101	7656952	6	6	tDTVLILcR	1
CACYBP	calcyclin binding protein	27101	7656952	6	6	aELLDNEkPAAVVAPITTGYTVk	1
CACYBP	calcyclin binding protein	27101	7656952	6	6	kAELLDNEkPAAVVAPITTGYTVk	1
CACYBP	calcyclin binding protein	27101	7656952	6	6	dALTAEk	1
CACYBP	calcyclin binding protein	27101	7656952	6	6	wDYLTQVEk	1
CAD	carbamoyl-phosphate synthetase 2, aspartate transcarbamylase, and dihydroorotase	790	18105007	18	16	sSALASk	1
CAD	carbamoyl-phosphate synthetase 2, aspartate transcarbamylase, and dihydroorotase	790	18105007	18	16	vLSEPNPR	1
CAD	carbamoyl-phosphate synthetase 2, aspartate transcarbamylase, and dihydroorotase	790	18105007	18	16	vFNTGGAPR	1
CAD	carbamoyl-phosphate synthetase 2, aspartate transcarbamylase, and dihydroorotase	790	18105007	18	16	lSLDDLLQR	1
CAD	carbamoyl-phosphate synthetase 2, aspartate transcarbamylase, and dihydroorotase	790	18105007	18	16	gEVRPELGSR	1
CAD	carbamoyl-phosphate synthetase 2, aspartate transcarbamylase, and dihydroorotase	790	18105007	18	16	lYLNETFSELR	1
CAD	carbamoyl-phosphate synthetase 2, aspartate transcarbamylase, and dihydroorotase	790	18105007	18	16	iIAHAQLLEQHR	1
CAD	carbamoyl-phosphate synthetase 2, aspartate transcarbamylase, and dihydroorotase	790	18105007	18	16	aSDPGLPAEEPk	1
CAD	carbamoyl-phosphate synthetase 2, aspartate transcarbamylase, and dihydroorotase	790	18105007	18	16	vNEISVEVDSDPR	1
CAD	carbamoyl-phosphate synthetase 2, aspartate transcarbamylase, and dihydroorotase	790	18105007	18	16	vLGTSPEAIDSAENR	2
CAD	carbamoyl-phosphate synthetase 2, aspartate transcarbamylase, and dihydroorotase	790	18105007	18	16	gQPLPPDLLQQAk	2
CAD	carbamoyl-phosphate synthetase 2, aspartate transcarbamylase, and dihydroorotase	790	18105007	18	16	vLGTPVETIELTEDRR	1
CAD	carbamoyl-phosphate synthetase 2, aspartate transcarbamylase, and dihydroorotase	790	18105007	18	16	fLSSAAAVSk	1
CAD	carbamoyl-phosphate synthetase 2, aspartate transcarbamylase, and dihydroorotase	790	18105007	18	16	sILEQLAEk	1
CAD	carbamoyl-phosphate synthetase 2, aspartate transcarbamylase, and dihydroorotase	790	18105007	18	16	kEEILLIk	1
CAD	carbamoyl-phosphate synthetase 2, aspartate transcarbamylase, and dihydroorotase	790	18105007	18	16	lAADFSVPLIIDIk	1
CALD1	caldesmon 1	800	15149465	5	3	gNVFSSPTAAGTPNk	3
CALD1	caldesmon 1	800	15149465	5	3	sAkPTkPAASDLPVPAEGVR	1
CALD1	caldesmon 1	800	15149465	5	3	yEIEETETVTk	1
CALM3	calmodulin 3 (phosphorylase kinase, delta)	808	58218968	18	9	dGDGTITTk	5
CALM3	calmodulin 3 (phosphorylase kinase, delta)	808	58218968	18	9	dGnGYISAAELR	2
CALM3	calmodulin 3 (phosphorylase kinase, delta)	808	58218968	18	9	mkDTDSEEEIR	3
CALM3	calmodulin 3 (phosphorylase kinase, delta)	808	58218968	18	9	eAFSLFDkDGDGTITTk	2
CALM3	calmodulin 3 (phosphorylase kinase, delta)	808	58218968	18	9	eADIDGDGQVNYEEFVQMMTAk	1
CALM3	calmodulin 3 (phosphorylase kinase, delta)	808	58218968	18	9	eADIDGDGQVNYEEFVQMmTAk	1
CALM3	calmodulin 3 (phosphorylase kinase, delta)	808	58218968	18	9	eAFSLFDk	2
CALM3	calmodulin 3 (phosphorylase kinase, delta)	808	58218968	18	9	vFDkDGNGYISAAELR	1
CALM3	calmodulin 3 (phosphorylase kinase, delta)	808	58218968	18	9	dGNGYISAAELR	1
CALML5	calmodulin-like 5	51806	223278387	1	1	nLSEAQLR	1
CALR	calreticulin	811	4757900	18	8	gLQTSQDAR	2
CALR	calreticulin	811	4757900	18	8	qIDNPDYk	3
CALR	calreticulin	811	4757900	18	8	eQFLDGDGWTSR	5
CALR	calreticulin	811	4757900	18	8	ikDPDASkPEDWDER	1
CALR	calreticulin	811	4757900	18	8	iDNSQVESGSLEDDWDFLPPk	2
CALR	calreticulin	811	4757900	18	8	gQTLVVQFTVk	1
CALR	calreticulin	811	4757900	18	8	hEQNIDcGGGYVk	2
CALR	calreticulin	811	4757900	18	8	kPEDWDEEMDGEWEPPVIQNPEYk	2
CALU	calumenin	813	4502551	14	10	eQFVEFR	1
CALU	calumenin	813	4502551	14	10	dGDLIATk	1
CALU	calumenin	813	4502551	14	10	tFDQLTPEESk	3
CALU	calumenin	813	4502551	14	10	iDGDkDGFVTVDELkDWIk	1
CALU	calumenin	813	4502551	14	10	lTkEEIVDkYDLFVGSQATDFGEALVR	1
CALU	calumenin	813	4502551	14	10	wIYEDVER	1
CALU	calumenin	813	4502551	14	10	dIVVQETMEDIDk	2
CALU	calumenin	813	4502551	14	10	dIVVQETmEDIDk	1
CALU	calumenin	813	4502551	14	10	tFDQLTPEESkER	1
CALU	calumenin	813	4502551	14	10	gHDLNEDGLVSWEEYk	2
CAMK2B	calcium/calmodulin-dependent protein kinase II beta	816	26051218	1	1	aGAYDFPSPEWDTVTPEAk	1
CAMLG	calcium modulating ligand	819	4502559	1	1	gDLTADSVQR	1
CAND1	cullin-associated and neddylation-dissociated 1	55832	21361794	19	13	tVSPALISR	2
CAND1	cullin-associated and neddylation-dissociated 1	55832	21361794	19	13	vYPSSLSk	1
CAND1	cullin-associated and neddylation-dissociated 1	55832	21361794	19	13	tLEDPDLNVR	2
CAND1	cullin-associated and neddylation-dissociated 1	55832	21361794	19	13	qSYYSIAk	2
CAND1	cullin-associated and neddylation-dissociated 1	55832	21361794	19	13	aADIDQEVk	1
CAND1	cullin-associated and neddylation-dissociated 1	55832	21361794	19	13	aVAALLTIPEAEk	2
CAND1	cullin-associated and neddylation-dissociated 1	55832	21361794	19	13	sVILEAFSSPSEEVk	3
CAND1	cullin-associated and neddylation-dissociated 1	55832	21361794	19	13	lTSAIAk	1
CAND1	cullin-associated and neddylation-dissociated 1	55832	21361794	19	13	dISSIGLk	1
CAND1	cullin-associated and neddylation-dissociated 1	55832	21361794	19	13	nVVAEcLGk	1
CAND1	cullin-associated and neddylation-dissociated 1	55832	21361794	19	13	lTLIDPETLLPR	1
CAND1	cullin-associated and neddylation-dissociated 1	55832	21361794	19	13	dLLDTVLPHLYNETk	1
CAND1	cullin-associated and neddylation-dissociated 1	55832	21361794	19	13	sSVVTAVk	1
CAND2	cullin-associated and neddylation-dissociated 2 (putative)	23066	112420977	1	1	dLLDDILPLLYQETk	1
CANX	calnexin	821	10716563	17	10	gLVLMSR	1
CANX	calnexin	821	10716563	17	10	kDDTDDEIAk	2
CANX	calnexin	821	10716563	17	10	aPVPTGEVYFADSFDR	2
CANX	calnexin	821	10716563	17	10	iPDPEAVkPDDWDEDAPAk	1
CANX	calnexin	821	10716563	17	10	wEVEEMk	1
CANX	calnexin	821	10716563	17	10	dDTDDEIAk	1
CANX	calnexin	821	10716563	17	10	tPYTIMFGPDk	1
CANX	calnexin	821	10716563	17	10	tPELNLDQFHDk	5
CANX	calnexin	821	10716563	17	10	kIPNPDFFEDLEPFR	2
CANX	calnexin	821	10716563	17	10	tDAPQPDVk	1
CAP1	CAP, adenylate cyclase-associated protein 1 (yeast)	10487	5453595	14	11	iNSITVDNck	1
CAP1	CAP, adenylate cyclase-associated protein 1 (yeast)	10487	5453595	14	11	eMNDAAMFYTNR	1
CAP1	CAP, adenylate cyclase-associated protein 1 (yeast)	10487	5453595	14	11	lGLVFDDVVGIVEIInSk	1
CAP1	CAP, adenylate cyclase-associated protein 1 (yeast)	10487	5453595	14	11	aGAAPYVQAFDSLLAGPVAEYLk	1
CAP1	CAP, adenylate cyclase-associated protein 1 (yeast)	10487	5453595	14	11	eIGGDVQk	2
CAP1	CAP, adenylate cyclase-associated protein 1 (yeast)	10487	5453595	14	11	qVAYIYk	1
CAP1	CAP, adenylate cyclase-associated protein 1 (yeast)	10487	5453595	14	11	ePAVLELEGk	1
CAP1	CAP, adenylate cyclase-associated protein 1 (yeast)	10487	5453595	14	11	lSDLLAPISEQIk	3
CAP1	CAP, adenylate cyclase-associated protein 1 (yeast)	10487	5453595	14	11	aLLVTASQcQQPAENk	1
CAP1	CAP, adenylate cyclase-associated protein 1 (yeast)	10487	5453595	14	11	lGLVFDDVVGIVEIINSk	1
CAP1	CAP, adenylate cyclase-associated protein 1 (yeast)	10487	5453595	14	11	vENQENVSNLVIEDTELk	1
CAPN1	calpain 1, (mu/I) large subunit	823	12408656	2	2	yLGQDYEQLR	1
CAPN1	calpain 1, (mu/I) large subunit	823	12408656	2	2	rPTELLSNPQFIVDGATR	1
CAPN2	calpain 2, (m/II) large subunit	824	157389005	2	2	lFAQLAGEDAEISAFELQTILR	1
CAPN2	calpain 2, (m/II) large subunit	824	157389005	2	2	yLNQDYEALR	1
CAPRIN1	cell cycle associated protein 1	4076	42734503	4	3	lVDPER	1
CAPRIN1	cell cycle associated protein 1	4076	42734503	4	3	qILGVIDk	1
CAPRIN1	cell cycle associated protein 1	4076	42734503	4	3	tVLELQYVLDk	2
CAPZA1	capping protein (actin filament) muscle Z-line, alpha 1	829	5453597	6	3	dVQDSLTVSNEAQTAk	4
CAPZA1	capping protein (actin filament) muscle Z-line, alpha 1	829	5453597	6	3	kEASDPQPEEADGGLk	1
CAPZA1	capping protein (actin filament) muscle Z-line, alpha 1	829	5453597	6	3	iEGYEDQVLITEHGDLGNSR	1
CAPZA2	capping protein (actin filament) muscle Z-line, alpha 2	830	5453599	1	1	dIQDSLTVSNEVQTAk	1
CAPZB	capping protein (actin filament) muscle Z-line, beta	832	4826659	7	6	dIVnGLR	2
CAPZB	capping protein (actin filament) muscle Z-line, beta	832	4826659	7	6	lVEDMENk	1
CAPZB	capping protein (actin filament) muscle Z-line, beta	832	4826659	7	6	sTLNEIYFGk	1
CAPZB	capping protein (actin filament) muscle Z-line, beta	832	4826659	7	6	yDPPLEDGAmPSAR	1
CAPZB	capping protein (actin filament) muscle Z-line, beta	832	4826659	7	6	lPPQQIEk	1
CAPZB	capping protein (actin filament) muscle Z-line, beta	832	4826659	7	6	rLPPQQIEk	1
CARHSP1	calcium regulated heat stable protein 1, 24kDa	23589	109715858	3	1	gNVVPsPLPTR	3
CARM1	coactivator-associated arginine methyltransferase 1	10498	40288288	4	3	gAAVDEYFR	2
CARM1	coactivator-associated arginine methyltransferase 1	10498	40288288	4	3	sSNLLDLk	1
CARM1	coactivator-associated arginine methyltransferase 1	10498	40288288	4	3	aILQNHTDFk	1
CARS	cysteinyl-tRNA synthetase	833	21269877	3	3	aLcDNVDTR	1
CARS	cysteinyl-tRNA synthetase	833	21269877	3	3	vPEILQLSDALR	1
CARS	cysteinyl-tRNA synthetase	833	21269877	3	3	wGEEEAELNk	1
CASC3	cancer susceptibility candidate 3	22794	15721939	1	1	sEANDAVNSSTk	1
CASP14	caspase 14, apoptosis-related cysteine peptidase	23581	6912286	2	2	lALILCVTk	1
CASP14	caspase 14, apoptosis-related cysteine peptidase	23581	6912286	2	2	kTNPEIQSTLR	1
CAST	calpastatin	831	27765085	9	8	lSVVHEk	1
CAST	calpastatin	831	27765085	9	8	sAAPPQEk	2
CAST	calpastatin	831	27765085	9	8	sAEQQPSEk	1
CAST	calpastatin	831	27765085	9	8	eADPEDGkPVMDk	1
CAST	calpastatin	831	27765085	9	8	sLTPAVPVESkPDkPSGk	1
CAST	calpastatin	831	27765085	9	8	tEkEESTEVLk	1
CAST	calpastatin	831	27765085	9	8	hLLDDNGQDkPVkPPTk	1
CAST	calpastatin	831	27765085	9	8	hLLDDnGQDkPVkPPTk	1
CAT	catalase	847	4557014	8	6	nLSVEDAAR	1
CAT	catalase	847	4557014	8	6	dAQIFIQk	1
CAT	catalase	847	4557014	8	6	dLFNAIATGk	1
CAT	catalase	847	4557014	8	6	lSQEDPDYGIR	2
CAT	catalase	847	4557014	8	6	fNTANDDNVTQVR	1
CAT	catalase	847	4557014	8	6	lFAYPDTHR	2
CBR1	carbonyl reductase 1	873	4502599	6	6	gIGLAIVR	1
CBR1	carbonyl reductase 1	873	4502599	6	6	iGVTVLSR	1
CBR1	carbonyl reductase 1	873	4502599	6	6	eYGGLDVLVNNAGIAFk	1
CBR1	carbonyl reductase 1	873	4502599	6	6	scSPELQQk	1
CBR1	carbonyl reductase 1	873	4502599	6	6	sETITEEELVGLMNk	1
CBR1	carbonyl reductase 1	873	4502599	6	6	sPEEGAETPVYLALLPPDAEGPHGQFVSEk	1
CBS	cystathionine-beta-synthase	875	4557415	2	2	sNDEEAFTFAR	1
CBS	cystathionine-beta-synthase	875	4557415	2	2	iLPDILk	1
CBWD1	COBW domain containing 1	55871	223941776	1	1	vAVILNEFGEGSALEk	1
CBX1	chromobox homolog 1	10951	187960037	4	2	gFSDEDNTWEPEENLDcPDLIAEFLQSQk	2
CBX1	chromobox homolog 1	10951	187960037	4	2	nSDEADLVPAk	2
CBX2	chromobox homolog 2	84733	61743963	1	1	mTQSQAQAASR	1
CBX3	chromobox homolog 3	11335	20544151	8	6	lTWHScPEDEAQ	1
CBX3	chromobox homolog 3	11335	20544151	8	6	sLsDSESDDSk	1
CBX3	chromobox homolog 3	11335	20544151	8	6	kVEEAEPEEFVVEk	3
CBX3	chromobox homolog 3	11335	20544151	8	6	gFTDADNTWEPEENLDcPELIEAFLNSQk	1
CBX3	chromobox homolog 3	11335	20544151	8	6	dSDEADLVLAk	1
CBX3	chromobox homolog 3	11335	20544151	8	6	kSLSDSESDDSk	1
CBX5	chromobox homolog 5	23468	6912292	3	3	gQVEYLLk	1
CBX5	chromobox homolog 5	23468	6912292	3	3	sNFSNSADDIk	1
CBX5	chromobox homolog 5	23468	6912292	3	3	kSNFSNSADDIk	1
CBX8	chromobox homolog 8	57332	10190682	4	4	lLAAFEER	1
CBX8	chromobox homolog 8	57332	10190682	4	4	aAFLEAk	1
CBX8	chromobox homolog 8	57332	10190682	4	4	vFAAEALLk	1
CBX8	chromobox homolog 8	57332	10190682	4	4	vDDkPSSPGDSSk	1
CC2D1A	coiled-coil and C2 domain containing 1A	54862	96974985	3	3	lAALHAk	1
CC2D1A	coiled-coil and C2 domain containing 1A	54862	96974985	3	3	nLVESELQR	1
CC2D1A	coiled-coil and C2 domain containing 1A	54862	96974985	3	3	aQLEQGGVGIR	1
CCAR1	cell division cycle and apoptosis regulator 1	55749	46852388	8	6	sSQQQTQPQk	3
CCAR1	cell division cycle and apoptosis regulator 1	55749	46852388	8	6	eVESLEk	1
CCAR1	cell division cycle and apoptosis regulator 1	55749	46852388	8	6	tILNLENSNk	1
CCAR1	cell division cycle and apoptosis regulator 1	55749	46852388	8	6	sLLSLPEkEDk	1
CCAR1	cell division cycle and apoptosis regulator 1	55749	46852388	8	6	iQTLPNQNQSQTQPLLk	1
CCAR1	cell division cycle and apoptosis regulator 1	55749	46852388	8	6	yTVQFSk	1
CCAR2	cell cycle and apoptosis regulator 2	57805	24432106	12	9	tLAAEMQELR	2
CCAR2	cell cycle and apoptosis regulator 2	57805	24432106	12	9	vQTLSNQPLLk	2
CCAR2	cell cycle and apoptosis regulator 2	57805	24432106	12	9	aDSWVEkEEPAPSN	1
CCAR2	cell cycle and apoptosis regulator 2	57805	24432106	12	9	gEASEDLcEMALDPELLLLR	1
CCAR2	cell cycle and apoptosis regulator 2	57805	24432106	12	9	dEAQNEGPATESEAPLkEDGLLPk	1
CCAR2	cell cycle and apoptosis regulator 2	57805	24432106	12	9	mLLSLPEk	1
CCAR2	cell cycle and apoptosis regulator 2	57805	24432106	12	9	vLLLSSPGLEELYR	1
CCAR2	cell cycle and apoptosis regulator 2	57805	24432106	12	9	sTkPGAAPTEHk	1
CCAR2	cell cycle and apoptosis regulator 2	57805	24432106	12	9	iHTLELk	2
CCBL2	cysteine conjugate-beta lyase 2	56267	56713256	2	2	tITIGSAGk	1
CCBL2	cysteine conjugate-beta lyase 2	56267	56713256	2	2	dSTLDAAEEIIk	1
CCDC115	coiled-coil domain containing 115	84317	21362050	1	1	aGVHAPEEVGPR	1
CCDC117	coiled-coil domain containing 117	150275	27735133	2	2	aVPSSPAGSAAR	1
CCDC117	coiled-coil domain containing 117	150275	27735133	2	2	nYTGESQAk	1
CCDC12	coiled-coil domain containing 12	151903	238231397	1	1	aIAELIR	1
CCDC124	coiled-coil domain containing 124	115098	19923969	1	1	eLEDAYWk	1
CCDC134	coiled-coil domain containing 134	79879	13376216	2	2	iLDVMLk	1
CCDC134	coiled-coil domain containing 134	79879	13376216	2	2	nLAQLNDIHQQYk	1
CCDC167	coiled-coil domain containing 167	154467	63003894	2	1	dLEAVNSR	2
CCDC22	coiled-coil domain containing 22	28952	7661844	2	2	dLGELLQAWGAGAk	1
CCDC22	coiled-coil domain containing 22	28952	7661844	2	2	dLLLFLAER	1
CCDC25	coiled-coil domain containing 25	55246	108936950	1	1	gENIEDIPk	1
CCDC43	coiled-coil domain containing 43	124808	151101337	1	1	nTNVEDVLNAR	1
CCDC47	coiled-coil domain containing 47	57003	171906582	3	3	rQDLLNVLAR	1
CCDC47	coiled-coil domain containing 47	57003	171906582	3	3	qDLLNVLAR	1
CCDC47	coiled-coil domain containing 47	57003	171906582	3	3	rLEEAALR	1
CCDC51	coiled-coil domain containing 51	79714	379698842	1	1	eQLDGLEk	1
CCDC58	coiled-coil domain containing 58	131076	62988355	1	1	nLDDLTLLk	1
CCDC59	coiled-coil domain containing 59	29080	156142178	2	2	gEGVSTVGYR	1
CCDC59	coiled-coil domain containing 59	29080	156142178	2	2	aQEEYEQIQAk	1
CCDC6	coiled-coil domain containing 6	8030	46852390	6	5	mAQYLEEER	2
CCDC6	coiled-coil domain containing 6	8030	46852390	6	5	aEQEEEFISNTLFk	1
CCDC6	coiled-coil domain containing 6	8030	46852390	6	5	ekIDLENTLEQEQEALVNR	1
CCDC6	coiled-coil domain containing 6	8030	46852390	6	5	lASLQQENk	1
CCDC6	coiled-coil domain containing 6	8030	46852390	6	5	aELEQHLEQEQEFQVNk	1
CCDC8	coiled-coil domain containing 8	83987	199559779	1	1	aPAVQGADNQR	1
CCDC86	coiled-coil domain containing 86	79080	13129104	8	6	hLEEEkER	2
CCDC86	coiled-coil domain containing 86	79080	13129104	8	6	lGGLRPEsPESLTSVSR	1
CCDC86	coiled-coil domain containing 86	79080	13129104	8	6	lQQGAGLESPQGQPEPGAAsPQR	2
CCDC86	coiled-coil domain containing 86	79080	13129104	8	6	dTLALLQk	1
CCDC86	coiled-coil domain containing 86	79080	13129104	8	6	kLNkEELPVIPk	1
CCDC86	coiled-coil domain containing 86	79080	13129104	8	6	aLVEFESNPEETREPGSPPSVQR	1
CCDC93	coiled-coil domain containing 93	54520	82775371	2	2	sYSVSQFQk	1
CCDC93	coiled-coil domain containing 93	54520	82775371	2	2	aELIQYQk	1
CCK	cholecystokinin	885	4502605	1	1	aHLGALLAR	1
CCNA2	cyclin A2	890	4502613	1	1	aPQHAQQSIR	1
CCNB1	cyclin B1	891	14327896	2	2	qLEEEQAVRPk	1
CCNB1	cyclin B1	891	14327896	2	2	tALGDIGNk	1
CCNB2	cyclin B2	9133	4757930	1	1	aGEVDVEQHTLAk	1
CCNH	cyclin H	902	312596944	1	1	sEEVAVLk	1
CCNK	cyclin K	8812	150417989	4	3	aAEPPPPk	2
CCNK	cyclin K	8812	150417989	4	3	dLAHTPSQLEGLDPATEAR	1
CCNK	cyclin K	8812	150417989	4	3	dPQQPAQQQQPAQQPk	1
CCNT1	cyclin T1	904	17978466	2	2	gPSEETGGAVFDHPAk	1
CCNT1	cyclin T1	904	17978466	2	2	kLEHVIk	1
CCS	copper chaperone for superoxide dismutase	9973	4826665	1	1	sAGLFQNPk	1
CCT2	chaperonin containing TCP1, subunit 2 (beta)	10576	311771535	40	19	iLLSSGR	1
CCT2	chaperonin containing TCP1, subunit 2 (beta)	10576	311771535	40	19	eAVAmESYAk	2
CCT2	chaperonin containing TCP1, subunit 2 (beta)	10576	311771535	40	19	iLIANTGMDTDk	2
CCT2	chaperonin containing TCP1, subunit 2 (beta)	10576	311771535	40	19	aAHSEGNTTAGLDmR	4
CCT2	chaperonin containing TCP1, subunit 2 (beta)	10576	311771535	40	19	qVLLSAAEAAEVILR	4
CCT2	chaperonin containing TCP1, subunit 2 (beta)	10576	311771535	40	19	iLIANTGMDTDkIk	1
CCT2	chaperonin containing TCP1, subunit 2 (beta)	10576	311771535	40	19	eGTIGDMAILGITESFQVk	2
CCT2	chaperonin containing TCP1, subunit 2 (beta)	10576	311771535	40	19	vQDDEVGDGTTSVTVLAAELLR	3
CCT2	chaperonin containing TCP1, subunit 2 (beta)	10576	311771535	40	19	mLPTIIADNAGYDSADLVAQLR	2
CCT2	chaperonin containing TCP1, subunit 2 (beta)	10576	311771535	40	19	lGGSLADSYLDEGFLLDkk	3
CCT2	chaperonin containing TCP1, subunit 2 (beta)	10576	311771535	40	19	qLIYNYPEQLFGAAGVMAIEHADFAGVER	3
CCT2	chaperonin containing TCP1, subunit 2 (beta)	10576	311771535	40	19	vAEIEHAEk	2
CCT2	chaperonin containing TCP1, subunit 2 (beta)	10576	311771535	40	19	eAVAMESYAk	3
CCT2	chaperonin containing TCP1, subunit 2 (beta)	10576	311771535	40	19	gSGNLEAIHIIk	1
CCT2	chaperonin containing TCP1, subunit 2 (beta)	10576	311771535	40	19	lIEEVMIGEDk	2
CCT2	chaperonin containing TCP1, subunit 2 (beta)	10576	311771535	40	19	aAHSEGNTTAGLDMR	1
CCT2	chaperonin containing TCP1, subunit 2 (beta)	10576	311771535	40	19	vAEIEHAEkEk	2
CCT2	chaperonin containing TCP1, subunit 2 (beta)	10576	311771535	40	19	lALVTGGEIASTFDHPELVk	1
CCT2	chaperonin containing TCP1, subunit 2 (beta)	10576	311771535	40	19	lAVEAVLR	1
CCT3	chaperonin containing TCP1, subunit 3 (gamma)	7203	63162572	36	22	mVQFEENGR	3
CCT3	chaperonin containing TCP1, subunit 3 (gamma)	7203	63162572	36	22	mVQFEEnGR	3
CCT3	chaperonin containing TCP1, subunit 3 (gamma)	7203	63162572	36	22	aVAQALEVIPR	2
CCT3	chaperonin containing TCP1, subunit 3 (gamma)	7203	63162572	36	22	eIqVQHPAAk	3
CCT3	chaperonin containing TCP1, subunit 3 (gamma)	7203	63162572	36	22	kVQSGNInAAk	1
CCT3	chaperonin containing TCP1, subunit 3 (gamma)	7203	63162572	36	22	kGESQTDIEITR	2
CCT3	chaperonin containing TCP1, subunit 3 (gamma)	7203	63162572	36	22	kGESQTDIEITREEDFTR	2
CCT3	chaperonin containing TCP1, subunit 3 (gamma)	7203	63162572	36	22	iSIPVDISDSDMMLNIINSSITTk	1
CCT3	chaperonin containing TCP1, subunit 3 (gamma)	7203	63162572	36	22	nVLLDPQLVPGGGASEMAVAHALTEk	1
CCT3	chaperonin containing TCP1, subunit 3 (gamma)	7203	63162572	36	22	iSIPVDISDSDmMLNIINSSITTk	1
CCT3	chaperonin containing TCP1, subunit 3 (gamma)	7203	63162572	36	22	tAVETAVLLLR	1
CCT3	chaperonin containing TCP1, subunit 3 (gamma)	7203	63162572	36	22	tLIQNcGASTIR	1
CCT3	chaperonin containing TCP1, subunit 3 (gamma)	7203	63162572	36	22	aLDDMISTLk	1
CCT3	chaperonin containing TCP1, subunit 3 (gamma)	7203	63162572	36	22	eLGIWEPLAVk	2
CCT3	chaperonin containing TCP1, subunit 3 (gamma)	7203	63162572	36	22	iVLLDSSLEYk	1
CCT3	chaperonin containing TCP1, subunit 3 (gamma)	7203	63162572	36	22	kVQSGNINAAk	2
CCT3	chaperonin containing TCP1, subunit 3 (gamma)	7203	63162572	36	22	eDDVGTGAGLLEIk	1
CCT3	chaperonin containing TCP1, subunit 3 (gamma)	7203	63162572	36	22	kALDDMISTLk	1
CCT3	chaperonin containing TCP1, subunit 3 (gamma)	7203	63162572	36	22	hTQENcETWGVnGETGTLVDMk	1
CCT3	chaperonin containing TCP1, subunit 3 (gamma)	7203	63162572	36	22	nVLLDPQLVPGGGASEmAVAHALTEk	1
CCT3	chaperonin containing TCP1, subunit 3 (gamma)	7203	63162572	36	22	tIADIIR	1
CCT3	chaperonin containing TCP1, subunit 3 (gamma)	7203	63162572	36	22	lITSLR	4
CCT4	chaperonin containing TCP1, subunit 4 (delta)	10575	375477430	22	15	aVADAIR	1
CCT4	chaperonin containing TCP1, subunit 4 (delta)	10575	375477430	22	15	iDDVVNTR	2
CCT4	chaperonin containing TCP1, subunit 4 (delta)	10575	375477430	22	15	lVIEEAER	2
CCT4	chaperonin containing TCP1, subunit 4 (delta)	10575	375477430	22	15	fSNISAAk	1
CCT4	chaperonin containing TCP1, subunit 4 (delta)	10575	375477430	22	15	iTGcASPGk	2
CCT4	chaperonin containing TCP1, subunit 4 (delta)	10575	375477430	22	15	aLIAGGGAPEIELALR	3
CCT4	chaperonin containing TCP1, subunit 4 (delta)	10575	375477430	22	15	eTLLNSATTSLNSk	2
CCT4	chaperonin containing TCP1, subunit 4 (delta)	10575	375477430	22	15	tDMDNQIVVSDYAQMDR	1
CCT4	chaperonin containing TCP1, subunit 4 (delta)	10575	375477430	22	15	aFADAMEVIPSTLAENAGLNPISTVTELR	1
CCT4	chaperonin containing TCP1, subunit 4 (delta)	10575	375477430	22	15	mLVELSk	1
CCT4	chaperonin containing TCP1, subunit 4 (delta)	10575	375477430	22	15	tGcNVLLIQk	1
CCT4	chaperonin containing TCP1, subunit 4 (delta)	10575	375477430	22	15	dALSDLALHFLNk	2
CCT4	chaperonin containing TCP1, subunit 4 (delta)	10575	375477430	22	15	dIEREDIEFIck	1
CCT4	chaperonin containing TCP1, subunit 4 (delta)	10575	375477430	22	15	sGATAGAAGGR	1
CCT4	chaperonin containing TCP1, subunit 4 (delta)	10575	375477430	22	15	aFADAmEVIPSTLAENAGLNPISTVTELR	1
CCT5	chaperonin containing TCP1, subunit 5 (epsilon)	22948	24307939	25	15	sHIMAAk	1
CCT5	chaperonin containing TCP1, subunit 5 (epsilon)	22948	24307939	25	15	iADGYEQAAR	4
CCT5	chaperonin containing TCP1, subunit 5 (epsilon)	22948	24307939	25	15	fSELTAEk	3
CCT5	chaperonin containing TCP1, subunit 5 (epsilon)	22948	24307939	25	15	dVDFELIk	1
CCT5	chaperonin containing TCP1, subunit 5 (epsilon)	22948	24307939	25	15	qMAEIAVNAVLTVADmER	2
CCT5	chaperonin containing TCP1, subunit 5 (epsilon)	22948	24307939	25	15	iSDSVLVDIkDTEPLIQTAk	2
CCT5	chaperonin containing TCP1, subunit 5 (epsilon)	22948	24307939	25	15	sQDDEIGDGTTGVVVLAGALLEEAEQLLDR	1
CCT5	chaperonin containing TCP1, subunit 5 (epsilon)	22948	24307939	25	15	lMGLEALk	1
CCT5	chaperonin containing TCP1, subunit 5 (epsilon)	22948	24307939	25	15	mLVIEQck	1
CCT5	chaperonin containing TCP1, subunit 5 (epsilon)	22948	24307939	25	15	dTEPLIQTAk	2
CCT5	chaperonin containing TCP1, subunit 5 (epsilon)	22948	24307939	25	15	fEEMIQQIk	2
CCT5	chaperonin containing TCP1, subunit 5 (epsilon)	22948	24307939	25	15	qQHVIETLIGk	1
CCT5	chaperonin containing TCP1, subunit 5 (epsilon)	22948	24307939	25	15	wVGGPEIELIAIATGGR	2
CCT5	chaperonin containing TCP1, subunit 5 (epsilon)	22948	24307939	25	15	ekFEEMIQQIk	1
CCT5	chaperonin containing TCP1, subunit 5 (epsilon)	22948	24307939	25	15	qQISLATQmVR	1
CCT6A	chaperonin containing TCP1, subunit 6A (zeta 1)	908	4502643	26	14	eTLIDVAR	3
CCT6A	chaperonin containing TCP1, subunit 6A (zeta 1)	908	4502643	26	14	sETDTSLIR	2
CCT6A	chaperonin containing TCP1, subunit 6A (zeta 1)	908	4502643	26	14	gFVVINQk	2
CCT6A	chaperonin containing TCP1, subunit 6A (zeta 1)	908	4502643	26	14	mLVSGAGDIk	2
CCT6A	chaperonin containing TCP1, subunit 6A (zeta 1)	908	4502643	26	14	aLQFLEEVk	2
CCT6A	chaperonin containing TCP1, subunit 6A (zeta 1)	908	4502643	26	14	eMDRETLIDVAR	2
CCT6A	chaperonin containing TCP1, subunit 6A (zeta 1)	908	4502643	26	14	gIDPFSLDALSk	3
CCT6A	chaperonin containing TCP1, subunit 6A (zeta 1)	908	4502643	26	14	qADLYISEGLHPR	1
CCT6A	chaperonin containing TCP1, subunit 6A (zeta 1)	908	4502643	26	14	vHAELADVLTEAVVDSILAIk	1
CCT6A	chaperonin containing TCP1, subunit 6A (zeta 1)	908	4502643	26	14	vATAQDDITGDGTTSNVLIIGELLk	3
CCT6A	chaperonin containing TCP1, subunit 6A (zeta 1)	908	4502643	26	14	hTLTQIk	2
CCT6A	chaperonin containing TCP1, subunit 6A (zeta 1)	908	4502643	26	14	tEVNSGFFYk	1
CCT6A	chaperonin containing TCP1, subunit 6A (zeta 1)	908	4502643	26	14	vLAQNSGFDLQETLVk	1
CCT6A	chaperonin containing TCP1, subunit 6A (zeta 1)	908	4502643	26	14	iITEGFEAAk	1
CCT7	chaperonin containing TCP1, subunit 7 (eta)	10574	261399877	26	17	aLEIIPR	1
CCT7	chaperonin containing TCP1, subunit 7 (eta)	10574	261399877	26	17	tLVDIAk	3
CCT7	chaperonin containing TCP1, subunit 7 (eta)	10574	261399877	26	17	sTVDAPTAAGR	1
CCT7	chaperonin containing TCP1, subunit 7 (eta)	10574	261399877	26	17	vPEEDLk	4
CCT7	chaperonin containing TCP1, subunit 7 (eta)	10574	261399877	26	17	sLHDAIMIVR	1
CCT7	chaperonin containing TCP1, subunit 7 (eta)	10574	261399877	26	17	aEkDNAEIR	1
CCT7	chaperonin containing TCP1, subunit 7 (eta)	10574	261399877	26	17	lLDVVHPAAk	1
CCT7	chaperonin containing TCP1, subunit 7 (eta)	10574	261399877	26	17	qQLLIGAYAk	1
CCT7	chaperonin containing TCP1, subunit 7 (eta)	10574	261399877	26	17	iALLNVELELk	1
CCT7	chaperonin containing TCP1, subunit 7 (eta)	10574	261399877	26	17	lPIGDVATQYFADR	2
CCT7	chaperonin containing TCP1, subunit 7 (eta)	10574	261399877	26	17	qVkPYVEEGLHPQIIIR	2
CCT7	chaperonin containing TCP1, subunit 7 (eta)	10574	261399877	26	17	sQDAEVGDGTTSVTLLAAEFLk	1
CCT7	chaperonin containing TCP1, subunit 7 (eta)	10574	261399877	26	17	tATQLAVNk	3
CCT7	chaperonin containing TCP1, subunit 7 (eta)	10574	261399877	26	17	tFSYAGFEMQPk	1
CCT7	chaperonin containing TCP1, subunit 7 (eta)	10574	261399877	26	17	vQGGALEDSQLVAGVAFk	1
CCT7	chaperonin containing TCP1, subunit 7 (eta)	10574	261399877	26	17	qLcDNAGFDATNILNk	1
CCT7	chaperonin containing TCP1, subunit 7 (eta)	10574	261399877	26	17	iNALTAASEAAcLIVSVDETIk	1
CCT8	chaperonin containing TCP1, subunit 8 (theta)	10694	48762932	39	20	lATNAAVTVLR	1
CCT8	chaperonin containing TCP1, subunit 8 (theta)	10694	48762932	39	20	eDGAISTIVLR	2
CCT8	chaperonin containing TCP1, subunit 8 (theta)	10694	48762932	39	20	eTEGDVTSVk	3
CCT8	chaperonin containing TCP1, subunit 8 (theta)	10694	48762932	39	20	aVDDGVNTFk	8
CCT8	chaperonin containing TCP1, subunit 8 (theta)	10694	48762932	39	20	pAGGPkPPSGk	1
CCT8	chaperonin containing TCP1, subunit 8 (theta)	10694	48762932	39	20	gEENLMDAQVk	5
CCT8	chaperonin containing TCP1, subunit 8 (theta)	10694	48762932	39	20	gEENLmDAQVk	1
CCT8	chaperonin containing TCP1, subunit 8 (theta)	10694	48762932	39	20	dmLEAGILDTYLGk	2
CCT8	chaperonin containing TCP1, subunit 8 (theta)	10694	48762932	39	20	gTVLIk	1
CCT8	chaperonin containing TCP1, subunit 8 (theta)	10694	48762932	39	20	anEVISk	1
CCT8	chaperonin containing TCP1, subunit 8 (theta)	10694	48762932	39	20	aLAEnSGVk	1
CCT8	chaperonin containing TCP1, subunit 8 (theta)	10694	48762932	39	20	aPGFAQMLk	1
CCT8	chaperonin containing TCP1, subunit 8 (theta)	10694	48762932	39	20	mVINHLEk	3
CCT8	chaperonin containing TCP1, subunit 8 (theta)	10694	48762932	39	20	hFSGLEEAVYR	1
CCT8	chaperonin containing TCP1, subunit 8 (theta)	10694	48762932	39	20	lFVTNDAATILR	1
CCT8	chaperonin containing TCP1, subunit 8 (theta)	10694	48762932	39	20	lYAVHQEGNk	3
CCT8	chaperonin containing TCP1, subunit 8 (theta)	10694	48762932	39	20	qYGNEVFLAk	1
CCT8	chaperonin containing TCP1, subunit 8 (theta)	10694	48762932	39	20	vADMALHYANk	1
CCT8	chaperonin containing TCP1, subunit 8 (theta)	10694	48762932	39	20	kFAEAFEAIPR	1
CCT8	chaperonin containing TCP1, subunit 8 (theta)	10694	48762932	39	20	dMLEAGILDTYLGk	1
CD276	CD276 molecule	80381	67188443	1	1	qLVHSFTEGR	1
CD2BP2	CD2 (cytoplasmic tail) binding protein 2	10421	5174409	7	6	eTVAGALR	1
CD2BP2	CD2 (cytoplasmic tail) binding protein 2	10421	5174409	7	6	gNLGVYQETR	2
CD2BP2	CD2 (cytoplasmic tail) binding protein 2	10421	5174409	7	6	lSGLADQMVAR	1
CD2BP2	CD2 (cytoplasmic tail) binding protein 2	10421	5174409	7	6	kGPGQPSSPQR	1
CD2BP2	CD2 (cytoplasmic tail) binding protein 2	10421	5174409	7	6	kLDPPGGQFYNSk	1
CD2BP2	CD2 (cytoplasmic tail) binding protein 2	10421	5174409	7	6	vTFQGVGDEEDEDEIIVPk	1
CD58	CD58 molecule	965	221316575	1	1	vAELENSEFR	1
CD59	CD59 molecule, complement regulatory protein	966	187828910	1	1	aGLQVYNk	1
CD81	CD81 molecule	975	4757944	1	1	qFYDQALQQAVVDDDANNAk	1
CD9	CD9 molecule	928	4502693	1	1	kDVLETFTVk	1
CDC16	cell division cycle 16	8881	118402580	3	3	iYDALDNR	1
CDC16	cell division cycle 16	8881	118402580	3	3	tLATYSYk	1
CDC16	cell division cycle 16	8881	118402580	3	3	wFLDALEk	1
CDC23	cell division cycle 23	8697	118402596	1	1	aLSIFNELR	1
CDC27	cell division cycle 27	996	167466175	3	3	lFTSDSSTTk	1
CDC27	cell division cycle 27	996	167466175	3	3	aIVIDPk	1
CDC27	cell division cycle 27	996	167466175	3	3	eHDIAIk	1
CDC34	cell division cycle 34	997	16357477	1	1	gLQEEPVEGFR	1
CDC37	cell division cycle 37	11140	5901922	6	5	qYMEGFNDELEAFk	1
CDC37	cell division cycle 37	11140	5901922	6	5	lQAEAQQLR	2
CDC37	cell division cycle 37	11140	5901922	6	5	eLEVAEGGk	1
CDC37	cell division cycle 37	11140	5901922	6	5	dVQmLQDAISk	1
CDC37	cell division cycle 37	11140	5901922	6	5	sMPWNVDTLSk	1
CDC40	cell division cycle 40	51362	7706657	1	1	yIGSVEEAEk	1
CDC42	cell division cycle 42	998	16357472	1	1	wVPEITHHcPk	1
CDC5L	cell division cycle 5-like	988	11067747	12	8	tIAPIIGR	2
CDC5L	cell division cycle 5-like	988	11067747	12	8	vGQASEIAR	1
CDC5L	cell division cycle 5-like	988	11067747	12	8	nTEDEILk	2
CDC5L	cell division cycle 5-like	988	11067747	12	8	tPSNGAEGLTPR	1
CDC5L	cell division cycle 5-like	988	11067747	12	8	tPSnGAEGLTPR	2
CDC5L	cell division cycle 5-like	988	11067747	12	8	sGTTPkPVINSTPGR	1
CDC5L	cell division cycle 5-like	988	11067747	12	8	aQDVLVQEMEVVk	2
CDC5L	cell division cycle 5-like	988	11067747	12	8	dLPRPSEVNETILRPLNVEPPLTDLQk	1
CDC73	cell division cycle 73	79577	40018640	7	7	aATENIPVVR	1
CDC73	cell division cycle 73	79577	40018640	7	7	sFVDAEVDVTR	1
CDC73	cell division cycle 73	79577	40018640	7	7	pAPNAAPVDPTLR	1
CDC73	cell division cycle 73	79577	40018640	7	7	tTILQSTGk	1
CDC73	cell division cycle 73	79577	40018640	7	7	aADEVLAEAk	1
CDC73	cell division cycle 73	79577	40018640	7	7	kTQTPAAQPVPR	1
CDC73	cell division cycle 73	79577	40018640	7	7	eGIVQTEQIR	1
CDCA3	cell division cycle associated 3	83461	13876384	1	1	qPTETPVASQSSDkPSR	1
CDH2	cadherin 2, type 1, N-cadherin (neuronal)	1000	14589889	4	3	iSGGDPTGR	1
CDH2	cadherin 2, type 1, N-cadherin (neuronal)	1000	14589889	4	3	fAIQTDPNSNDGLVTVVkPIDFETNR	1
CDH2	cadherin 2, type 1, N-cadherin (neuronal)	1000	14589889	4	3	fLEAGIYEVPIIITDSGNPPk	2
CDIPT	CDP-diacylglycerol--inositol 3-phosphatidyltransferase	10423	5453906	1	1	nMAALDAADR	1
CDK1	cyclin-dependent kinase 1	983	4502709	3	3	tTGQVVAMk	1
CDK1	cyclin-dependent kinase 1	983	4502709	3	3	dLkPQNLLIDDk	1
CDK1	cyclin-dependent kinase 1	983	4502709	3	3	mALNHPYFNDLDNQIk	1
CDK11B	cyclin-dependent kinase 11B	984	16332360	4	4	iEEGTYGVVYR	1
CDK11B	cyclin-dependent kinase 11B	984	16332360	4	4	aPELLLGAk	1
CDK11B	cyclin-dependent kinase 11B	984	16332360	4	4	iYIVMNYVEHDLk	1
CDK11B	cyclin-dependent kinase 11B	984	16332360	4	4	fGALLSDQGFDLMNk	1
CDK12	cyclin-dependent kinase 12	51755	157817073	1	1	sQEVSSk	1
CDK2	cyclin-dependent kinase 2	1017	166362719	2	2	vVPPLDEDGR	1
CDK2	cyclin-dependent kinase 2	1017	166362719	2	2	lLDVIHTENk	1
CDK4	cyclin-dependent kinase 4	1019	4502735	3	2	iFDLIGLPPEDDWPR	2
CDK4	cyclin-dependent kinase 4	1019	4502735	3	2	dLkPENILVTSGGTVk	1
CDK5RAP3	CDK5 regulatory subunit associated protein 3	80279	28872792	4	4	lLDWLVDR	1
CDK5RAP3	CDK5 regulatory subunit associated protein 3	80279	28872792	4	4	qYGITGENVR	1
CDK5RAP3	CDK5 regulatory subunit associated protein 3	80279	28872792	4	4	lDLLLEk	1
CDK5RAP3	CDK5 regulatory subunit associated protein 3	80279	28872792	4	4	dNTYLVELSSLLVR	1
CDK7	cyclin-dependent kinase 7	1022	4502743	1	1	iTATQALk	1
CDK9	cyclin-dependent kinase 9	1025	4502747	5	2	aANVLITR	1
CDK9	cyclin-dependent kinase 9	1025	4502747	5	2	gSQITQQSTNQSR	4
CDKN2A	cyclin-dependent kinase inhibitor 2A	1029	4502749	3	3	eGFLDTLVVLHR	1
CDKN2A	cyclin-dependent kinase inhibitor 2A	1029	4502749	3	3	vAELLLLHGAEPNcADPATLTR	1
CDKN2A	cyclin-dependent kinase inhibitor 2A	1029	4502749	3	3	aLLEAGALPNAPNSYGR	1
CDKN2AIP	CDKN2A interacting protein	55602	8923040	2	2	sTSQSSESSVk	1
CDKN2AIP	CDKN2A interacting protein	55602	8923040	2	2	nSSAVEQDHAk	1
CDKN2AIPNL	CDKN2A interacting protein N-terminal like	91368	18087821	1	1	qAADFAEQFR	1
CDV3	CDV3 homolog (mouse)	55573	197313672	3	2	eVDYSGLR	2
CDV3	CDV3 homolog (mouse)	55573	197313672	3	2	sLDNFFAk	1
CEBPZ	CCAAT/enhancer binding protein (C/EBP), zeta	10153	42542392	5	5	gASSTWMk	1
CEBPZ	CCAAT/enhancer binding protein (C/EBP), zeta	10153	42542392	5	5	eESQIPVDEVFFHR	1
CEBPZ	CCAAT/enhancer binding protein (C/EBP), zeta	10153	42542392	5	5	gVVSGEVER	1
CEBPZ	CCAAT/enhancer binding protein (C/EBP), zeta	10153	42542392	5	5	nRPEPHSDENGSTTPk	1
CEBPZ	CCAAT/enhancer binding protein (C/EBP), zeta	10153	42542392	5	5	kLETEETVPETDVETk	1
CECR5	cat eye syndrome chromosome region, candidate 5	27440	21914862	4	4	nVVTVDELR	1
CECR5	cat eye syndrome chromosome region, candidate 5	27440	21914862	4	4	aTHDGAPELGAGGTR	1
CECR5	cat eye syndrome chromosome region, candidate 5	27440	21914862	4	4	iEGVLLLGEPVR	1
CECR5	cat eye syndrome chromosome region, candidate 5	27440	21914862	4	4	mAFPLLDMVDLER	1
CELF1	CUGBP, Elav-like family member 1	10658	5729794	2	2	aMAQTAIk	1
CELF1	CUGBP, Elav-like family member 1	10658	5729794	2	2	kAALEAQNALHNMk	1
CELF2	CUGBP, Elav-like family member 2	10659	134152719	1	1	kAALEAQNALHNIk	1
CENPB	centromere protein B, 80kDa	1059	21735415	1	1	aAGLPVk	1
CENPV	centromere protein V	201161	56118234	3	2	lLLDTFEYQGLVk	2
CENPV	centromere protein V	201161	56118234	3	2	hFIVPASR	1
CEP170	centrosomal protein 170kDa	9859	109255232	6	6	aESEVPIVk	1
CEP170	centrosomal protein 170kDa	9859	109255232	6	6	sTGSATSLASQGER	1
CEP170	centrosomal protein 170kDa	9859	109255232	6	6	vADAATEVQHk	1
CEP170	centrosomal protein 170kDa	9859	109255232	6	6	nVSGQTDk	1
CEP170	centrosomal protein 170kDa	9859	109255232	6	6	sSESELSk	1
CEP170	centrosomal protein 170kDa	9859	109255232	6	6	nWDDIESk	1
CEP170B	centrosomal protein 170B	283638	326319990	1	1	rPGTEAASYR	1
CETN2	centrin, EF-hand protein, 2	1069	4757902	1	1	lFDDDETGk	1
CETN3	centrin, EF-hand protein, 3	1070	46397403	1	1	lFDDDDSGk	1
CFDP1	craniofacial development protein 1	10428	5453567	1	1	vFDFAGEEVR	1
CFL1	cofilin 1 (non-muscle)	1072	5031635	5	4	sSTPEEVk	1
CFL1	cofilin 1 (non-muscle)	1072	5031635	5	4	lGGSAVISLEGkPL	2
CFL1	cofilin 1 (non-muscle)	1072	5031635	5	4	aVLFcLSEDkk	1
CFL1	cofilin 1 (non-muscle)	1072	5031635	5	4	hELQANcYEEVk	1
CFL2	cofilin 2 (muscle)	1073	343887344	2	1	sSTQEEIk	2
CGGBP1	CGG triplet repeat binding protein 1	8545	56550053	2	2	vTEFGGELHEDGGk	1
CGGBP1	CGG triplet repeat binding protein 1	8545	56550053	2	2	vSVIQDFVk	1
CGN	cingulin	57530	16262452	3	3	aVAGQGELTR	1
CGN	cingulin	57530	16262452	3	3	lGQEQQTLNR	1
CGN	cingulin	57530	16262452	3	3	qALQASQAER	1
CHAC2	ChaC, cation transport regulator homolog 2 (E. coli)	494143	56790287	1	1	nLVPEEADEHLFALEk	1
CHAF1A	chromatin assembly factor 1, subunit A (p150)	10036	50513245	2	2	lNSEASPSR	1
CHAF1A	chromatin assembly factor 1, subunit A (p150)	10036	50513245	2	2	eDTGDQQGLLk	1
CHAF1B	chromatin assembly factor 1, subunit B (p60)	8208	4885105	1	1	vYSIQk	1
CHAMP1	chromosome alignment maintaining phosphoprotein 1	283489	255918141	6	6	tAPPASPEAR	1
CHAMP1	chromosome alignment maintaining phosphoprotein 1	283489	255918141	6	6	tDLDAMDIk	1
CHAMP1	chromosome alignment maintaining phosphoprotein 1	283489	255918141	6	6	sSSVSPSSWk	1
CHAMP1	chromosome alignment maintaining phosphoprotein 1	283489	255918141	6	6	kPGPSGPSESPk	1
CHAMP1	chromosome alignment maintaining phosphoprotein 1	283489	255918141	6	6	kPSGSPDLWk	1
CHAMP1	chromosome alignment maintaining phosphoprotein 1	283489	255918141	6	6	kPALFPEPAk	1
CHCHD1	coiled-coil-helix-coiled-coil-helix domain containing 1	118487	42558252	1	1	sIQETLGESGSLLPNk	1
CHCHD3	coiled-coil-helix-coiled-coil-helix domain containing 3	54927	8923390	6	3	aAANEQLTR	2
CHCHD3	coiled-coil-helix-coiled-coil-helix domain containing 3	54927	8923390	6	3	vAEELALEQAk	2
CHCHD3	coiled-coil-helix-coiled-coil-helix domain containing 3	54927	8923390	6	3	ySGAYGASVSDEELk	2
CHCHD4	coiled-coil-helix-coiled-coil-helix domain containing 4	131474	148612859	2	2	kPAEQAEETAPIEATATk	1
CHCHD4	coiled-coil-helix-coiled-coil-helix domain containing 4	131474	148612859	2	2	kPAEQAEETAPIEATATkEEEGSS	1
CHCHD5	coiled-coil-helix-coiled-coil-helix domain containing 5	84269	14150070	1	1	sPATVEAQPLPAS	1
CHCHD6	coiled-coil-helix-coiled-coil-helix domain containing 6	84303	14150134	1	1	vSFGVDEEER	1
CHD1	chromodomain helicase DNA binding protein 1	1105	68299795	3	3	iIAHSNQk	1
CHD1	chromodomain helicase DNA binding protein 1	1105	68299795	3	3	iLILDk	1
CHD1	chromodomain helicase DNA binding protein 1	1105	68299795	3	3	eYTNPEQIk	1
CHD1L	chromodomain helicase DNA binding protein 1-like	9557	373432620	2	1	dLSLGGVLLFPVDDk	2
CHD4	chromodomain helicase DNA binding protein 4	1108	51599156	21	18	iINHSVDk	1
CHD4	chromodomain helicase DNA binding protein 4	1108	51599156	21	18	vQEFEHVNGR	1
CHD4	chromodomain helicase DNA binding protein 4	1108	51599156	21	18	aPEPTPQQVAQQQ	2
CHD4	chromodomain helicase DNA binding protein 4	1108	51599156	21	18	vVVEPPEGEEk	2
CHD4	chromodomain helicase DNA binding protein 4	1108	51599156	21	18	eSMAGNkPANAVLHk	1
CHD4	chromodomain helicase DNA binding protein 4	1108	51599156	21	18	eIIkQEESVDPDYWEk	1
CHD4	chromodomain helicase DNA binding protein 4	1108	51599156	21	18	dLPYDQASWESEDVEIQDYDLFk	1
CHD4	chromodomain helicase DNA binding protein 4	1108	51599156	21	18	gSSGASVAAAAAAAVAVVESMVTATEVAPPPPPVEVPIR	2
CHD4	chromodomain helicase DNA binding protein 4	1108	51599156	21	18	lGGFGSk	1
CHD4	chromodomain helicase DNA binding protein 4	1108	51599156	21	18	gNFLEIk	1
CHD4	chromodomain helicase DNA binding protein 4	1108	51599156	21	18	vELSPMQk	1
CHD4	chromodomain helicase DNA binding protein 4	1108	51599156	21	18	eFSTNNPFk	1
CHD4	chromodomain helicase DNA binding protein 4	1108	51599156	21	18	fHNLEGFLEEFADIAk	1
CHD4	chromodomain helicase DNA binding protein 4	1108	51599156	21	18	tPTPSTPGDTQPNTPAPVPPAEDGIk	1
CHD4	chromodomain helicase DNA binding protein 4	1108	51599156	21	18	qELDDILk	1
CHD4	chromodomain helicase DNA binding protein 4	1108	51599156	21	18	wQDIQNDPR	1
CHD4	chromodomain helicase DNA binding protein 4	1108	51599156	21	18	vGGNIEVLGFNAR	1
CHD4	chromodomain helicase DNA binding protein 4	1108	51599156	21	18	hLcEPGADGAETFADGVPR	1
CHERP	calcium homeostasis endoplasmic reticulum protein	10523	119226260	5	3	eQGIQDPIk	2
CHERP	calcium homeostasis endoplasmic reticulum protein	10523	119226260	5	3	mGWSGSGGLGAk	1
CHERP	calcium homeostasis endoplasmic reticulum protein	10523	119226260	5	3	gVGVALDDPYENYR	2
CHID1	chitinase domain containing 1	66005	218083269	1	1	tVVQVAk	1
CHMP1A	charged multivesicular body protein 1A	5119	103485496	2	2	aLSTMDLQk	1
CHMP1A	charged multivesicular body protein 1A	5119	103485496	2	2	vQTAVTMk	1
CHMP2A	charged multivesicular body protein 2A	27243	7656922	2	2	aNIQAVSLk	1
CHMP2A	charged multivesicular body protein 2A	27243	7656922	2	2	kAEAAASALADADADLEER	1
CHMP2B	charged multivesicular body protein 2B	25978	347582619	4	3	sLPSASTSk	2
CHMP2B	charged multivesicular body protein 2B	25978	347582619	4	3	mAGAMSTTAk	1
CHMP2B	charged multivesicular body protein 2B	25978	347582619	4	3	vTSMSTQTk	1
CHMP3	charged multivesicular body protein 3	51652	54144646	1	1	vAGSLQk	1
CHMP4A	charged multivesicular body protein 4A	29082	40548422	2	2	aYQDMDIDkVDELMTDITEQQEVAQQISDAISR	1
CHMP4A	charged multivesicular body protein 4A	29082	40548422	2	2	eAIENATTNAEVLR	1
CHMP4B	charged multivesicular body protein 4B	128866	28827795	7	4	aALQALk	3
CHMP4B	charged multivesicular body protein 4B	128866	28827795	7	4	gGPTPQEAIQR	1
CHMP4B	charged multivesicular body protein 4B	128866	28827795	7	4	eALENANTNTEVLk	2
CHMP4B	charged multivesicular body protein 4B	128866	28827795	7	4	dTEEMLSk	1
CHMP5	charged multivesicular body protein 5	51510	189409150	3	2	dGVLVDEFGLPQIPAS	2
CHMP5	charged multivesicular body protein 5	51510	189409150	3	2	dNLAQQSFNmEQANYTIQSLk	1
CHMP6	charged multivesicular body protein 6	79643	31542673	2	1	yQEQLLDR	2
CHMP7	charged multivesicular body protein 7	91782	22748641	1	1	eVNSTDWDSk	1
CHORDC1	cysteine and histidine-rich domain (CHORD) containing 1	26973	221316570	5	5	lSSGNEENk	1
CHORDC1	cysteine and histidine-rich domain (CHORD) containing 1	26973	221316570	5	5	iSASLk	1
CHORDC1	cysteine and histidine-rich domain (CHORD) containing 1	26973	221316570	5	5	sYVTMTATk	1
CHORDC1	cysteine and histidine-rich domain (CHORD) containing 1	26973	221316570	5	5	fQEHIIQAPk	1
CHORDC1	cysteine and histidine-rich domain (CHORD) containing 1	26973	221316570	5	5	fQEHIIQAPkPVEAIk	1
CHP1	calcineurin-like EF-hand protein 1	11261	6005731	4	4	dVNGPEPLNSR	1
CHP1	calcineurin-like EF-hand protein 1	11261	6005731	4	4	eTGFSHSQITR	1
CHP1	calcineurin-like EF-hand protein 1	11261	6005731	4	4	iPELAINPLGDR	1
CHP1	calcineurin-like EF-hand protein 1	11261	6005731	4	4	tIQEADQDGDSAISFTEFVk	1
CHTOP	chromatin target of PRMT1	26097	347658913	2	2	aSMQQQQQLASAR	1
CHTOP	chromatin target of PRMT1	26097	347658913	2	2	lAQQMENRPSVQAALk	1
CIAPIN1	cytokine induced apoptosis inhibitor 1	57019	89274169	7	4	kPNFEVGSSR	1
CIAPIN1	cytokine induced apoptosis inhibitor 1	57019	89274169	7	4	sSPSVkPAVDPAAAk	4
CIAPIN1	cytokine induced apoptosis inhibitor 1	57019	89274169	7	4	kSsPSVkPAVDPAAAk	1
CIAPIN1	cytokine induced apoptosis inhibitor 1	57019	89274169	7	4	aAScGEGk	1
CIRBP	cold inducible RNA binding protein	1153	4502847	5	3	yGQISEVVVVk	2
CIRBP	cold inducible RNA binding protein	1153	4502847	5	3	gFGFVTFENIDDAk	2
CIRBP	cold inducible RNA binding protein	1153	4502847	5	3	lFVGGLSFDTNEQSLEQVFSk	1
CIRH1A	cirrhosis, autosomal recessive 1A (cirhin)	84916	186928847	3	3	qYTDWSR	1
CIRH1A	cirrhosis, autosomal recessive 1A (cirhin)	84916	186928847	3	3	nADHLLHLk	1
CIRH1A	cirrhosis, autosomal recessive 1A (cirhin)	84916	186928847	3	3	lFQITPDk	1
CISD1	CDGSH iron sulfur domain 1	55847	8923930	2	1	hNEETGDNVGPLIIk	2
CISD2	CDGSH iron sulfur domain 2	493856	56605994	1	1	vQLPAYLk	1
CKAP2	cytoskeleton associated protein 2	26586	148664244	4	4	tALSSVk	1
CKAP2	cytoskeleton associated protein 2	26586	148664244	4	4	vYYEADTT	1
CKAP2	cytoskeleton associated protein 2	26586	148664244	4	4	eDILVTLNDLIk	1
CKAP2	cytoskeleton associated protein 2	26586	148664244	4	4	aTkPQPVNTSSVTVk	1
CKAP2L	cytoskeleton associated protein 2-like	150468	167466272	1	1	sQYERPNETk	1
CKAP4	cytoskeleton-associated protein 4	10970	19920317	12	10	aSVSQVEADLk	1
CKAP4	cytoskeleton-associated protein 4	10970	19920317	12	10	sTLQTMESDIYTEVR	1
CKAP4	cytoskeleton-associated protein 4	10970	19920317	12	10	lEGLGSSEADQDGLASTVR	2
CKAP4	cytoskeleton-associated protein 4	10970	19920317	12	10	eLVSLk	1
CKAP4	cytoskeleton-associated protein 4	10970	19920317	12	10	iSEVLQk	1
CKAP4	cytoskeleton-associated protein 4	10970	19920317	12	10	lQNEILk	1
CKAP4	cytoskeleton-associated protein 4	10970	19920317	12	10	qEQQAFk	1
CKAP4	cytoskeleton-associated protein 4	10970	19920317	12	10	lALQALTEk	1
CKAP4	cytoskeleton-associated protein 4	10970	19920317	12	10	iETNENNLESAk	2
CKAP4	cytoskeleton-associated protein 4	10970	19920317	12	10	sINDNIAIFTEVQk	1
CKAP5	cytoskeleton associated protein 5	9793	57222563	24	20	aFISNVk	2
CKAP5	cytoskeleton associated protein 5	9793	57222563	24	20	sQQELEAk	2
CKAP5	cytoskeleton associated protein 5	9793	57222563	24	20	mQGQSPPAPTR	1
CKAP5	cytoskeleton associated protein 5	9793	57222563	24	20	gEAVQEELLk	1
CKAP5	cytoskeleton associated protein 5	9793	57222563	24	20	gkPAAPGGAGNTGTk	2
CKAP5	cytoskeleton associated protein 5	9793	57222563	24	20	lPVDQk	1
CKAP5	cytoskeleton associated protein 5	9793	57222563	24	20	lIGNLSEk	1
CKAP5	cytoskeleton associated protein 5	9793	57222563	24	20	iTSELVSk	1
CKAP5	cytoskeleton associated protein 5	9793	57222563	24	20	dEYIEQLk	1
CKAP5	cytoskeleton associated protein 5	9793	57222563	24	20	dQVLAMLEk	1
CKAP5	cytoskeleton associated protein 5	9793	57222563	24	20	eLEEEWVk	1
CKAP5	cytoskeleton associated protein 5	9793	57222563	24	20	vNDFLAEIFk	1
CKAP5	cytoskeleton associated protein 5	9793	57222563	24	20	dAAFEALGTALk	2
CKAP5	cytoskeleton associated protein 5	9793	57222563	24	20	lLPDTINSINLDR	1
CKAP5	cytoskeleton associated protein 5	9793	57222563	24	20	eGLDEVAGIINDAk	1
CKAP5	cytoskeleton associated protein 5	9793	57222563	24	20	qDDRPPLTSLLSk	1
CKAP5	cytoskeleton associated protein 5	9793	57222563	24	20	gLEAALVYVENAHVAGk	1
CKAP5	cytoskeleton associated protein 5	9793	57222563	24	20	vELIHGk	1
CKAP5	cytoskeleton associated protein 5	9793	57222563	24	20	hSMDQTGSk	1
CKAP5	cytoskeleton associated protein 5	9793	57222563	24	20	sGPIFIVVPnGk	1
CKB	creatine kinase, brain	1152	21536286	47	17	dLFDPIIEDR	3
CKB	creatine kinase, brain	1152	21536286	47	17	vLTPELYAELR	3
CKB	creatine kinase, brain	1152	21536286	47	17	lAVEALSSLDGDLAGR	12
CKB	creatine kinase, brain	1152	21536286	47	17	gTGGVDTAAVGGVFDVSNADR	6
CKB	creatine kinase, brain	1152	21536286	47	17	lGFSEVELVQMVVDGVk	6
CKB	creatine kinase, brain	1152	21536286	47	17	lGFSEVELVQmVVDGVk	4
CKB	creatine kinase, brain	1152	21536286	47	17	tDLNPDNLQGGDDLDPNYVLSSR	2
CKB	creatine kinase, brain	1152	21536286	47	17	sMTEAEQQQLIDDHFLFDk	1
CKB	creatine kinase, brain	1152	21536286	47	17	sMTEAEQQQLIDDHFLFDkPVSPLLLASGMAR	2
CKB	creatine kinase, brain	1152	21536286	47	17	vISMQk	1
CKB	creatine kinase, brain	1152	21536286	47	17	pFSNSHNALk	1
CKB	creatine kinase, brain	1152	21536286	47	17	tFLVWVNEEDHLR	1
CKB	creatine kinase, brain	1152	21536286	47	17	hGGYkPSDEHk	1
CKB	creatine kinase, brain	1152	21536286	47	17	fcTGLTQIETLFk	1
CKB	creatine kinase, brain	1152	21536286	47	17	lEQGQAIDDLmPAQk	1
CKB	creatine kinase, brain	1152	21536286	47	17	sMTEAEQQQLIDDHFLFDkPVSPLLLASGmAR	1
CKB	creatine kinase, brain	1152	21536286	47	17	smTEAEQQQLIDDHFLFDkPVSPLLLASGMAR	1
CKMT1A	creatine kinase, mitochondrial 1A	548596	66346730	8	6	vVVDALSGLk	2
CKMT1A	creatine kinase, mitochondrial 1A	548596	66346730	8	6	sFLIWVNEEDHTR	1
CKMT1A	creatine kinase, mitochondrial 1A	548596	66346730	8	6	gTGGVDTAATGGVFDISNLDR	2
CKMT1A	creatine kinase, mitochondrial 1A	548596	66346730	8	6	tVGmVAGDEETYEVFADLFDPVIQER	1
CKMT1A	creatine kinase, mitochondrial 1A	548596	66346730	8	6	vISMEk	1
CKMT1A	creatine kinase, mitochondrial 1A	548596	66346730	8	6	tVGMVAGDEETYEVFADLFDPVIQER	1
CKS1B	CDC28 protein kinase regulatory subunit 1B	1163	4502857	1	1	qIYYSDkYDDEEFEYR	1
CKS2	CDC28 protein kinase regulatory subunit 2	1164	4502859	1	1	yFDEHYEYR	1
CLASP1	cytoplasmic linker associated protein 1	23332	214010175	1	1	gVTEAIEk	1
CLASP2	cytoplasmic linker associated protein 2	23122	333440451	5	5	qTEDVAEVLNR	1
CLASP2	cytoplasmic linker associated protein 2	23122	333440451	5	5	sFDDEESVDGNRPSSAASAFk	1
CLASP2	cytoplasmic linker associated protein 2	23122	333440451	5	5	eTLNLLLPEIMPGLIQGYDNSESSVR	1
CLASP2	cytoplasmic linker associated protein 2	23122	333440451	5	5	eLEETLNk	1
CLASP2	cytoplasmic linker associated protein 2	23122	333440451	5	5	vLVNSASAQk	1
CLCC1	chloride channel CLIC-like 1	23155	13194195	3	3	aFDVPDAEAR	1
CLCC1	chloride channel CLIC-like 1	23155	13194195	3	3	eSSTESSQSAkPVSGQDTSGNTEGSPAAEk	1
CLCC1	chloride channel CLIC-like 1	23155	13194195	3	3	lAFAQHQAEVAk	1
CLGN	calmegin	1047	194578888	2	2	gVLEQEEkEEk	1
CLGN	calmegin	1047	194578888	2	2	eVADHWAADGWR	1
CLIC1	chloride intracellular channel 1	1192	14251209	7	4	gVTFNVTTVDTk	2
CLIC1	chloride intracellular channel 1	1192	14251209	7	4	lAALNPESNTAGLDIFAk	2
CLIC1	chloride intracellular channel 1	1192	14251209	7	4	vLDNYLTSPLPEEVDETSAEDEGVSQR	1
CLIC1	chloride intracellular channel 1	1192	14251209	7	4	nSNPALNDNLEk	2
CLINT1	clathrin interactor 1	9685	7661968	6	6	sAFPFSDk	1
CLINT1	clathrin interactor 1	9685	7661968	6	6	sQNTDMVQk	1
CLINT1	clathrin interactor 1	9685	7661968	6	6	eLVEFAQDDDRLR	1
CLINT1	clathrin interactor 1	9685	7661968	6	6	gEFkDEEETVTTk	1
CLINT1	clathrin interactor 1	9685	7661968	6	6	eATNDDPWGPSGQLMGEIAk	1
CLINT1	clathrin interactor 1	9685	7661968	6	6	eHIYDLR	1
CLN5	ceroid-lipofuscinosis, neuronal 5	1203	5729772	2	2	iMHDAIGFR	1
CLN5	ceroid-lipofuscinosis, neuronal 5	1203	5729772	2	2	lAEFGAEFk	1
CLNS1A	chloride channel, nucleotide-sensitive, 1A	1207	4502891	5	2	qQPDTEAVLNGk	2
CLNS1A	chloride channel, nucleotide-sensitive, 1A	1207	4502891	5	2	qQPDTEAVLnGk	3
CLPB	ClpB caseinolytic peptidase B homolog (E. coli)	81570	385719194	9	7	dAALLEAAR	2
CLPB	ClpB caseinolytic peptidase B homolog (E. coli)	81570	385719194	9	7	aNNMQEVSR	2
CLPB	ClpB caseinolytic peptidase B homolog (E. coli)	81570	385719194	9	7	sPELPSPQAEk	1
CLPB	ClpB caseinolytic peptidase B homolog (E. coli)	81570	385719194	9	7	nNSVVQVLLAAGADPNLGDDFSSVYk	1
CLPB	ClpB caseinolytic peptidase B homolog (E. coli)	81570	385719194	9	7	iTVEDSDk	1
CLPB	ClpB caseinolytic peptidase B homolog (E. coli)	81570	385719194	9	7	eLNFWAk	1
CLPB	ClpB caseinolytic peptidase B homolog (E. coli)	81570	385719194	9	7	eVADVLVDGYNVHYGAR	1
CLPP	caseinolytic mitochondrial matrix peptidase proteolytic subunit	8192	5174419	2	2	qLYNIYAk	1
CLPP	caseinolytic mitochondrial matrix peptidase proteolytic subunit	8192	5174419	2	2	gQATDIAIQAEEIMk	1
CLPTM1	cleft lip and palate associated transmembrane protein 1	1209	4502897	5	2	gPAPQDQAGPGGAPR	4
CLPTM1	cleft lip and palate associated transmembrane protein 1	1209	4502897	5	2	rGPAPQDQAGPGGAPR	1
CLPTM1L	CLPTM1-like	81037	21359965	1	1	vNEFGESYEEk	1
CLPX	caseinolytic mitochondrial matrix peptidase chaperone subunit	10845	7242140	3	3	aAAAADLANR	1
CLPX	caseinolytic mitochondrial matrix peptidase chaperone subunit	10845	7242140	3	3	lPVVVPLHSLDEk	1
CLPX	caseinolytic mitochondrial matrix peptidase chaperone subunit	10845	7242140	3	3	qQAEVEk	1
CLTA	clathrin, light chain A	1211	4502899	9	5	lEALDANSR	1
CLTA	clathrin, light chain A	1211	4502899	9	5	lEALDAnSR	1
CLTA	clathrin, light chain A	1211	4502899	9	5	lQSEPESIR	4
CLTA	clathrin, light chain A	1211	4502899	9	5	qDEQLQk	2
CLTA	clathrin, light chain A	1211	4502899	9	5	qAPLVH	1
CLTB	clathrin, light chain B	1212	4502901	5	4	lTQEPESIR	1
CLTB	clathrin, light chain B	1212	4502901	5	4	qSEQVEk	1
CLTB	clathrin, light chain B	1212	4502901	5	4	aSEEAFVk	2
CLTB	clathrin, light chain B	1212	4502901	5	4	eSkEETPGTEWEk	1
CLTC	clathrin, heavy chain (Hc)	1213	4758012	38	28	aYEFAER	1
CLTC	clathrin, heavy chain (Hc)	1213	4758012	38	28	lLYNNVSNFGR	1
CLTC	clathrin, heavy chain (Hc)	1213	4758012	38	28	nNLAGAEELFAR	1
CLTC	clathrin, heavy chain (Hc)	1213	4758012	38	28	iYIDSNNNPER	2
CLTC	clathrin, heavy chain (Hc)	1213	4758012	38	28	nNRPSEGPLQTR	5
CLTC	clathrin, heavy chain (Hc)	1213	4758012	38	28	dAmQYASESk	1
CLTC	clathrin, heavy chain (Hc)	1213	4758012	38	28	gQFSTDELVAEVEk	2
CLTC	clathrin, heavy chain (Hc)	1213	4758012	38	28	rPISADSAIMNPASk	2
CLTC	clathrin, heavy chain (Hc)	1213	4758012	38	28	gQFSTDELVAEVEkR	1
CLTC	clathrin, heavy chain (Hc)	1213	4758012	38	28	tSIDAYDNFDNISLAQR	2
CLTC	clathrin, heavy chain (Hc)	1213	4758012	38	28	eDkLEcSEELGDLVk	1
CLTC	clathrin, heavy chain (Hc)	1213	4758012	38	28	lPVVIGGLLDVDcSEDVIk	1
CLTC	clathrin, heavy chain (Hc)	1213	4758012	38	28	iSGETIFVTAPHEATAGIIGVNR	1
CLTC	clathrin, heavy chain (Hc)	1213	4758012	38	28	nLILVVR	1
CLTC	clathrin, heavy chain (Hc)	1213	4758012	38	28	aMLSANIR	1
CLTC	clathrin, heavy chain (Hc)	1213	4758012	38	28	lDASESLR	1
CLTC	clathrin, heavy chain (Hc)	1213	4758012	38	28	aHIAQLcEk	1
CLTC	clathrin, heavy chain (Hc)	1213	4758012	38	28	hDVVFLITk	1
CLTC	clathrin, heavy chain (Hc)	1213	4758012	38	28	dAMQYASESk	2
CLTC	clathrin, heavy chain (Hc)	1213	4758012	38	28	tLQIFNIEMk	1
CLTC	clathrin, heavy chain (Hc)	1213	4758012	38	28	rPISADSAImNPASk	1
CLTC	clathrin, heavy chain (Hc)	1213	4758012	38	28	iHEGcEEPATHNALAk	1
CLTC	clathrin, heavy chain (Hc)	1213	4758012	38	28	lHIIEVGTPPTGNQPFPk	1
CLTC	clathrin, heavy chain (Hc)	1213	4758012	38	28	aFMTADLPNELIELLEk	1
CLTC	clathrin, heavy chain (Hc)	1213	4758012	38	28	aFmTADLPNELIELLEk	1
CLTC	clathrin, heavy chain (Hc)	1213	4758012	38	28	fDVNTSAVQVLIEHIGNLDR	1
CLTC	clathrin, heavy chain (Hc)	1213	4758012	38	28	lAELEEFInGPNNAHIQQVGDR	2
CLTC	clathrin, heavy chain (Hc)	1213	4758012	38	28	kFDVNTSAVQVLIEHIGNLDR	1
CLUH	clustered mitochondria (cluA/CLU1) homolog	23277	87162455	3	3	iGIGELITR	1
CLUH	clustered mitochondria (cluA/CLU1) homolog	23277	87162455	3	3	tQLGEDHEk	1
CLUH	clustered mitochondria (cluA/CLU1) homolog	23277	87162455	3	3	sVEGLQEGSVLR	1
CMAS	cytidine monophosphate N-acetylneuraminic acid synthetase	55907	8923900	2	2	dAIGISLLk	1
CMAS	cytidine monophosphate N-acetylneuraminic acid synthetase	55907	8923900	2	2	qTLSSLk	1
CMBL	carboxymethylenebutenolidase homolog (Pseudomonas)	134147	20270371	2	2	eISAILk	1
CMBL	carboxymethylenebutenolidase homolog (Pseudomonas)	134147	20270371	2	2	eVQVEHIk	1
CMPK1	cytidine monophosphate (UMP-CMP) kinase 1, cytosolic	51727	209915597	1	1	fLIDGFPR	1
CMSS1	cms1 ribosomal small subunit homolog (yeast)	84319	269847750	2	2	qGGLNLSPLk	1
CMSS1	cms1 ribosomal small subunit homolog (yeast)	84319	269847750	2	2	lVIELEELNLPDScFLk	1
CMTR1	cap methyltransferase 1	23070	24307983	2	2	aDSLVEGTSSR	1
CMTR1	cap methyltransferase 1	23070	24307983	2	2	dIVEASSQk	1
CNDP2	CNDP dipeptidase 2 (metallopeptidase M20 family)	55748	271398239	5	4	tGQEIPVNVR	1
CNDP2	CNDP dipeptidase 2 (metallopeptidase M20 family)	55748	271398239	5	4	lPDGSEIPLPPILLGR	1
CNDP2	CNDP dipeptidase 2 (metallopeptidase M20 family)	55748	271398239	5	4	dVGAQILLHSHk	1
CNDP2	CNDP dipeptidase 2 (metallopeptidase M20 family)	55748	271398239	5	4	lYDDIDFDIEEFAk	2
CNN2	calponin 2	1265	41327730	1	1	tWIEGLTGLSIGPDFQk	1
CNN3	calponin 3, acidic	1266	4502923	5	5	gMSVYGLGR	1
CNN3	calponin 3, acidic	1266	4502923	5	5	cASQAGMTAYGTR	1
CNN3	calponin 3, acidic	1266	4502923	5	5	dGIILcELINk	1
CNN3	calponin 3, acidic	1266	4502923	5	5	aGQSVIGLQmGTNk	1
CNN3	calponin 3, acidic	1266	4502923	5	5	vNESSLNWPQLENIGNFIk	1
CNNM3	cyclin M3	26505	40068047	1	1	gGGDPYSDLSk	1
CNOT1	CCR4-NOT transcription complex, subunit 1	23019	42716275	10	9	sNYEAMIDR	1
CNOT1	CCR4-NOT transcription complex, subunit 1	23019	42716275	10	9	sLDLIESLLR	1
CNOT1	CCR4-NOT transcription complex, subunit 1	23019	42716275	10	9	qAQQVmEGTGAS	2
CNOT1	CCR4-NOT transcription complex, subunit 1	23019	42716275	10	9	eLNPSLNFk	1
CNOT1	CCR4-NOT transcription complex, subunit 1	23019	42716275	10	9	gEQYDQAk	1
CNOT1	CCR4-NOT transcription complex, subunit 1	23019	42716275	10	9	iLDVAQDLk	1
CNOT1	CCR4-NOT transcription complex, subunit 1	23019	42716275	10	9	hSGEATNTVTk	1
CNOT1	CCR4-NOT transcription complex, subunit 1	23019	42716275	10	9	nkPILHTDLDVk	1
CNOT1	CCR4-NOT transcription complex, subunit 1	23019	42716275	10	9	aAANFSDR	1
CNOT11	CCR4-NOT transcription complex, subunit 11	55571	188497630	1	1	lPDLVENNPLVAIEMLLk	1
CNOT2	CCR4-NOT transcription complex, subunit 2	4848	7657385	1	1	tTSSTDGPk	1
CNOT3	CCR4-NOT transcription complex, subunit 3	4849	7657387	2	2	lHNAANANQk	1
CNOT3	CCR4-NOT transcription complex, subunit 3	4849	7657387	2	2	aQYLAAk	1
CNOT4	CCR4-NOT transcription complex, subunit 4	4850	56550059	1	1	hQEYEQk	1
CNP	2',3'-cyclic nucleotide 3' phosphodiesterase	1267	94721261	7	5	qFVPGDEPR	2
CNP	2',3'-cyclic nucleotide 3' phosphodiesterase	1267	94721261	7	5	lDEDLAAYcR	1
CNP	2',3'-cyclic nucleotide 3' phosphodiesterase	1267	94721261	7	5	lDcAQLk	1
CNP	2',3'-cyclic nucleotide 3' phosphodiesterase	1267	94721261	7	5	gAFSEEYk	1
CNP	2',3'-cyclic nucleotide 3' phosphodiesterase	1267	94721261	7	5	aPGAEEYAQQDVLk	2
CNPY2	canopy FGF signaling regulator 2	10330	7657176	3	3	tIQMGSFR	1
CNPY2	canopy FGF signaling regulator 2	10330	7657176	3	3	nGESSELDLQGIR	1
CNPY2	canopy FGF signaling regulator 2	10330	7657176	3	3	aLVDELEWEIAQVDPk	1
CNPY3	canopy FGF signaling regulator 3	10695	33942072	1	1	sAFEETGk	1
COA3	cytochrome c oxidase assembly factor 3	28958	94536771	2	2	fLDELEDEAk	1
COA3	cytochrome c oxidase assembly factor 3	28958	94536771	2	2	rGEAPFAQR	1
COA4	cytochrome c oxidase assembly factor 4 homolog (S. cerevisiae)	51287	46198304	1	1	kDDEEEDPLDQLISR	1
COA6	cytochrome c oxidase assembly factor 6 homolog (S. cerevisiae)	388753	331284144	1	1	fEAGQFEPSETTAk	1
COASY	CoA synthase	80347	110227603	1	1	gAVGGTFDR	1
COG1	component of oligomeric golgi complex 1	9382	21237783	1	1	aQQPQQPSQEk	1
COIL	coilin	8161	4758024	3	3	lPTELSk	1
COIL	coilin	8161	4758024	3	3	dYSLLPLLAAAPQVGEk	1
COIL	coilin	8161	4758024	3	3	eLIDPR	1
COL4A3BP	collagen, type IV, alpha 3 (Goodpasture antigen) binding protein	10087	14165452	1	1	qDkIEEQSQSEk	1
COLEC12	collectin sub-family member 12	81035	18641360	1	1	lQASGDALVDR	1
COLGALT1	collagen beta(1-O)galactosyltransferase 1	79709	31377697	1	1	nSDVLQSPLDSAAR	1
COMMD1	copper metabolism (Murr1) domain containing 1	150684	22749079	1	1	sIASADMDFNQLEAFLTAQTk	1
COMMD2	COMM domain containing 2	51122	45545435	1	1	qQIkPAVTIk	1
COMMD3	COMM domain containing 3	23412	6912278	1	1	nSLEILLGSIGR	1
COMMD3-BMI1	COMMD3-BMI1 readthrough	100532731	323276616	1	1	tLQDIVYk	1
COMMD5	COMM domain containing 5	28991	19923430	1	1	eMADLEk	1
COMMD6	COMM domain containing 6	170622	45333906	1	1	eIAAVIETV	1
COMMD8	COMM domain containing 8	54951	8923458	1	1	eELQNLIQSLEAANk	1
COPA	coatomer protein complex, subunit alpha	1314	148536853	14	12	lNDLIQR	1
COPA	coatomer protein complex, subunit alpha	1314	148536853	14	12	vWDISGLR	1
COPA	coatomer protein complex, subunit alpha	1314	148536853	14	12	aWEVDTcR	1
COPA	coatomer protein complex, subunit alpha	1314	148536853	14	12	tLDLPIYVTR	1
COPA	coatomer protein complex, subunit alpha	1314	148536853	14	12	nLSPGAVESDVR	2
COPA	coatomer protein complex, subunit alpha	1314	148536853	14	12	vLTIDPTEFk	1
COPA	coatomer protein complex, subunit alpha	1314	148536853	14	12	kYDEVLHMVR	1
COPA	coatomer protein complex, subunit alpha	1314	148536853	14	12	gITGVDLFGTTDAVVk	2
COPA	coatomer protein complex, subunit alpha	1314	148536853	14	12	lLELGPkPEVAQQTR	1
COPA	coatomer protein complex, subunit alpha	1314	148536853	14	12	vTTVTEIGk	1
COPA	coatomer protein complex, subunit alpha	1314	148536853	14	12	gFFEGTIASk	1
COPA	coatomer protein complex, subunit alpha	1314	148536853	14	12	qELILSNSEDk	1
COPB1	coatomer protein complex, subunit beta 1	1315	7705369	16	13	lIVLDR	2
COPB1	coatomer protein complex, subunit beta 1	1315	7705369	16	13	dLQHPNEFIR	1
COPB1	coatomer protein complex, subunit beta 1	1315	7705369	16	13	vLQDLVMDILR	1
COPB1	coatomer protein complex, subunit beta 1	1315	7705369	16	13	mLEVFHAIk	1
COPB1	coatomer protein complex, subunit beta 1	1315	7705369	16	13	eDIQSVMTEIR	1
COPB1	coatomer protein complex, subunit beta 1	1315	7705369	16	13	vLQDLVmDILR	1
COPB1	coatomer protein complex, subunit beta 1	1315	7705369	16	13	sQGmALSLGDk	2
COPB1	coatomer protein complex, subunit beta 1	1315	7705369	16	13	vIIMILnGEk	1
COPB1	coatomer protein complex, subunit beta 1	1315	7705369	16	13	eAGELkPEEEITVGPVQk	1
COPB1	coatomer protein complex, subunit beta 1	1315	7705369	16	13	eAADPLASk	2
COPB1	coatomer protein complex, subunit beta 1	1315	7705369	16	13	nVEELVIVLk	1
COPB1	coatomer protein complex, subunit beta 1	1315	7705369	16	13	fVLPLQDHTIk	1
COPB1	coatomer protein complex, subunit beta 1	1315	7705369	16	13	nFEHLIPDAPELIHDFLVNEk	1
COPB2	coatomer protein complex, subunit beta 2 (beta prime)	9276	4758032	6	5	lPEAAFLAR	1
COPB2	coatomer protein complex, subunit beta 2 (beta prime)	9276	4758032	6	5	dNNQFASASLDR	1
COPB2	coatomer protein complex, subunit beta 2 (beta prime)	9276	4758032	6	5	qYPLVTPNEER	2
COPB2	coatomer protein complex, subunit beta 2 (beta prime)	9276	4758032	6	5	aMGDAEIk	1
COPB2	coatomer protein complex, subunit beta 2 (beta prime)	9276	4758032	6	5	qLAELAISk	1
COPE	coatomer protein complex, subunit epsilon	11316	31542319	7	6	dSIVAELDR	1
COPE	coatomer protein complex, subunit epsilon	11316	31542319	7	6	lQDAYYIFQEMADk	2
COPE	coatomer protein complex, subunit epsilon	11316	31542319	7	6	aPPAPGPASGGSGEVDELFDVk	1
COPE	coatomer protein complex, subunit epsilon	11316	31542319	7	6	fGVVLDEIkPSSAPELQAVR	1
COPE	coatomer protein complex, subunit epsilon	11316	31542319	7	6	kFGVVLDEIkPSSAPELQAVR	1
COPE	coatomer protein complex, subunit epsilon	11316	31542319	7	6	lVLQYAPSA	1
COPG1	coatomer protein complex, subunit gamma 1	22820	11559929	10	7	aGAVSALAk	2
COPG1	coatomer protein complex, subunit gamma 1	22820	11559929	10	7	vVLEHEEVR	2
COPG1	coatomer protein complex, subunit gamma 1	22820	11559929	10	7	fLGMHPcER	1
COPG1	coatomer protein complex, subunit gamma 1	22820	11559929	10	7	lFQSNDPTLR	1
COPG1	coatomer protein complex, subunit gamma 1	22820	11559929	10	7	tLEEAVGNIVk	2
COPG1	coatomer protein complex, subunit gamma 1	22820	11559929	10	7	sSPEPVALTESETEYVIR	1
COPG1	coatomer protein complex, subunit gamma 1	22820	11559929	10	7	aLQQYTLEPSEkPFDLk	1
COPG2	coatomer protein complex, subunit gamma 2	26958	109134349	3	3	dDGGFEYk	1
COPG2	coatomer protein complex, subunit gamma 2	26958	109134349	3	3	aEITLVATkPEk	1
COPG2	coatomer protein complex, subunit gamma 2	26958	109134349	3	3	aAAVSALAk	1
COPRS	coordinator of PRMT5, differentiation stimulator	55352	217416381	1	1	gTQSIPNDSPAR	1
COPS2	COP9 signalosome subunit 2	9318	4759264	7	6	eHIEELLR	1
COPS2	COP9 signalosome subunit 2	9318	4759264	7	6	aALSSFQk	2
COPS2	COP9 signalosome subunit 2	9318	4759264	7	6	vLELEGEk	1
COPS2	COP9 signalosome subunit 2	9318	4759264	7	6	iDQVNQLLELDHQk	1
COPS2	COP9 signalosome subunit 2	9318	4759264	7	6	qMDLLQEFYETTLEALk	1
COPS2	COP9 signalosome subunit 2	9318	4759264	7	6	qmDLLQEFYETTLEALk	1
COPS3	COP9 signalosome subunit 3	8533	312284090	2	2	eNGAYDAk	1
COPS3	COP9 signalosome subunit 3	8533	312284090	2	2	qcLSSLYk	1
COPS4	COP9 signalosome subunit 4	51138	384367993	6	4	aTTADGSSILDR	2
COPS4	COP9 signalosome subunit 4	51138	384367993	6	4	lYLEDDDPVQAEAYINR	2
COPS4	COP9 signalosome subunit 4	51138	384367993	6	4	nAAQVLVGIPLETGQk	1
COPS4	COP9 signalosome subunit 4	51138	384367993	6	4	lYNNITFEELGALLEIPAAk	1
COPS5	COP9 signalosome subunit 5	10987	38027923	1	1	lEQSEAQLGR	1
COPS6	COP9 signalosome subunit 6	10980	34147637	1	1	aSEAGEVPFNHEILR	1
COPS7B	COP9 signalosome subunit 7B	64708	12232385	1	1	tQQQVEAEVTNIk	1
COPS8	COP9 signalosome subunit 8	10920	38027914	2	2	fIPLSEPAPVPPIPNEQQLAR	1
COPS8	COP9 signalosome subunit 8	10920	38027914	2	2	kPVAGALDVSFNk	1
COPZ1	coatomer protein complex, subunit zeta 1	22818	7706337	1	1	tDSEIALLEGLTVVYk	1
COQ5	coenzyme Q5 homolog, methyltransferase (S. cerevisiae)	84274	116063536	1	1	nVTHIDQALQEAHR	1
COQ6	coenzyme Q6 monooxygenase	51004	341926262	1	1	qLEAVSDR	1
COQ7	coenzyme Q7 homolog, ubiquinone (yeast)	10229	300244542	1	1	vDHAGEYGANR	1
COQ9	coenzyme Q9	57017	40789233	1	1	lVQLGQAEk	1
CORO1C	coronin, actin binding protein, 1C	23603	7656991	7	4	nADPILISLk	2
CORO1C	coronin, actin binding protein, 1C	23603	7656991	7	4	tTDTASVQNEAk	2
CORO1C	coronin, actin binding protein, 1C	23603	7656991	7	4	kSDLFQDDLYPDTAGPEAALEAEEWFEGk	2
CORO1C	coronin, actin binding protein, 1C	23603	7656991	7	4	hVFGQAVk	1
CORO7	coronin 7	79585	319918857	1	1	lAVAGEDAR	1
COTL1	coactosin-like 1 (Dictyostelium)	23406	21624607	4	3	eFVISDR	2
COTL1	coactosin-like 1 (Dictyostelium)	23406	21624607	4	3	eVVQNFAk	1
COTL1	coactosin-like 1 (Dictyostelium)	23406	21624607	4	3	eLEEDFIk	1
COX14	cytochrome c oxidase assembly homolog 14 (S. cerevisiae)	84987	14249670	1	1	qLADIGYk	1
COX17	COX17 cytochrome c oxidase copper chaperone	10063	5031645	3	1	pGLVDSNPAPPESQEk	3
COX19	cytochrome c oxidase assembly homolog 19 (S. cerevisiae)	90639	71979925	1	1	lGFGDLTSGk	1
COX2	cytochrome c oxidase subunit II	4513	251831110	8	5	tDAIPGR	2
COX2	cytochrome c oxidase subunit II	4513	251831110	8	5	vVLPIEAPIR	1
COX2	cytochrome c oxidase subunit II	4513	251831110	8	5	lNQTTFTATR	1
COX2	cytochrome c oxidase subunit II	4513	251831110	8	5	iFEMGPVFTL	2
COX2	cytochrome c oxidase subunit II	4513	251831110	8	5	iFEmGPVFTL	2
COX4I1	cytochrome c oxidase subunit IV isoform 1	1327	4502981	9	7	eSFAEMNR	1
COX4I1	cytochrome c oxidase subunit IV isoform 1	1327	4502981	9	7	vNPIQGLASk	3
COX4I1	cytochrome c oxidase subunit IV isoform 1	1327	4502981	9	7	sEDFSLPAYMDR	1
COX4I1	cytochrome c oxidase subunit IV isoform 1	1327	4502981	9	7	sEDFSLPAYmDR	1
COX4I1	cytochrome c oxidase subunit IV isoform 1	1327	4502981	9	7	hLSASQk	1
COX4I1	cytochrome c oxidase subunit IV isoform 1	1327	4502981	9	7	hYVYGPLPQSFDk	1
COX4I1	cytochrome c oxidase subunit IV isoform 1	1327	4502981	9	7	aHESVVk	1
COX5A	cytochrome c oxidase subunit Va	9377	190885499	2	2	lnDFASTVR	1
COX5A	cytochrome c oxidase subunit Va	9377	190885499	2	2	wVTYFNkPDIDAWELR	1
COX5B	cytochrome c oxidase subunit Vb	1329	17017988	4	3	eIMLAAk	1
COX5B	cytochrome c oxidase subunit Vb	1329	17017988	4	3	gLDPYNVLAPk	2
COX5B	cytochrome c oxidase subunit Vb	1329	17017988	4	3	kGLDPYNVLAPk	1
COX6B1	cytochrome c oxidase subunit VIb polypeptide 1 (ubiquitous)	1340	4502985	1	1	gGDISVcEWYQR	1
COX6C	cytochrome c oxidase subunit VIc	1345	4758040	2	2	aGIFQSVk	1
COX6C	cytochrome c oxidase subunit VIc	1345	4758040	2	2	nYDVMkDFEEMR	1
COX7C	cytochrome c oxidase subunit VIIc	1350	4502993	7	2	nLPFSVENk	2
COX7C	cytochrome c oxidase subunit VIIc	1350	4502993	7	2	sHYEEGPGk	5
CPD	carboxypeptidase D	1362	315138990	5	5	gYNPVTk	1
CPD	carboxypeptidase D	1362	315138990	5	5	sQEGDSISVIGR	1
CPD	carboxypeptidase D	1362	315138990	5	5	gASSSTNDASDPTTk	1
CPD	carboxypeptidase D	1362	315138990	5	5	tSDDEVFk	1
CPD	carboxypeptidase D	1362	315138990	5	5	eSLITLIEk	1
CPNE1	copine I	8904	311893345	7	7	vVTMEVEAR	1
CPNE1	copine I	8904	311893345	7	7	dIVQFVPYR	1
CPNE1	copine I	8904	311893345	7	7	sDPFLEFFR	1
CPNE1	copine I	8904	311893345	7	7	nNLNPTWk	1
CPNE1	copine I	8904	311893345	7	7	fGIYDIDNk	1
CPNE1	copine I	8904	311893345	7	7	eALAQTVLAEVPTQLVSYFR	1
CPNE1	copine I	8904	311893345	7	7	wHLVYR	1
CPNE3	copine III	8895	4503015	4	3	nSGVISVk	2
CPNE3	copine III	8895	4503015	4	3	vVLFEmEAR	1
CPNE3	copine III	8895	4503015	4	3	qFQNAPk	1
CPOX	coproporphyrinogen oxidase	1371	41393599	3	3	eAEILEVLR	1
CPOX	coproporphyrinogen oxidase	1371	41393599	3	3	yFEVEEADGNk	1
CPOX	coproporphyrinogen oxidase	1371	41393599	3	3	eAcDQHGPDLYPk	1
CPPED1	calcineurin-like phosphoesterase domain containing 1	55313	153251272	1	1	vVVVTAEk	1
CPSF1	cleavage and polyadenylation specific factor 1, 160kDa	29894	56676371	13	8	eSFGGMR	1
CPSF1	cleavage and polyadenylation specific factor 1, 160kDa	29894	56676371	13	8	lQEPPASAVR	2
CPSF1	cleavage and polyadenylation specific factor 1, 160kDa	29894	56676371	13	8	kAEGGGAEEGAGAR	3
CPSF1	cleavage and polyadenylation specific factor 1, 160kDa	29894	56676371	13	8	eAADkEEPPSk	2
CPSF1	cleavage and polyadenylation specific factor 1, 160kDa	29894	56676371	13	8	dAEALTk	1
CPSF1	cleavage and polyadenylation specific factor 1, 160kDa	29894	56676371	13	8	eVLLVALGSR	1
CPSF1	cleavage and polyadenylation specific factor 1, 160kDa	29894	56676371	13	8	iGTTPDIILDDLLETDR	2
CPSF1	cleavage and polyadenylation specific factor 1, 160kDa	29894	56676371	13	8	iLIMDVIEVVPEPGQPLTk	1
CPSF2	cleavage and polyadenylation specific factor 2, 100kDa	53981	34101288	1	1	dGEEEIVYAVDFNHk	1
CPSF3	cleavage and polyadenylation specific factor 3, 73kDa	51692	7706427	1	1	vMGFLADk	1
CPSF3L	cleavage and polyadenylation specific factor 3-like	54973	374253828	1	1	eLGLAEHQLR	1
CPSF6	cleavage and polyadenylation specific factor 6, 68kDa	11052	162329583	9	6	gDYGPPGR	1
CPSF6	cleavage and polyadenylation specific factor 6, 68kDa	11052	162329583	9	6	tTQSGQMSGEGk	1
CPSF6	cleavage and polyadenylation specific factor 6, 68kDa	11052	162329583	9	6	gFALVGVGSEASSk	2
CPSF6	cleavage and polyadenylation specific factor 6, 68kDa	11052	162329583	9	6	gAAPNVVYTYTGk	2
CPSF6	cleavage and polyadenylation specific factor 6, 68kDa	11052	162329583	9	6	kTTQSGQMSGEGk	1
CPSF6	cleavage and polyadenylation specific factor 6, 68kDa	11052	162329583	9	6	aVSDASAGDYGSAIETLVTAISLIk	2
CPSF7	cleavage and polyadenylation specific factor 7, 59kDa	79869	217035107	4	3	sYSVGASGSSSR	1
CPSF7	cleavage and polyadenylation specific factor 7, 59kDa	79869	217035107	4	3	aTPSENLVPSSAR	2
[truncated: 10,022 more rows]
