# Supplementary material for: FOXE3 contributes to Peters anomaly through transcriptional regulation of an autophagy-associated protein termed DNAJB1
Source: Nat Commun. 2016 Mar 24;7:10953. doi: 10.1038/ncomms10953 (PMC4820811; doi:10.1038/ncomms10953)
Supplement: Supplementary Data 3 — The list of primers used to sequence FOXE3 [file ncomms10953-s4.xlsx]

## Sheet: Primer Seq for FOXE3 sequencing
Primer	Forward	Reverse
FOXE3_1	AGGGAGGGGCGAAATGGAGGAGGGT	TTCTGCCACTTGCGCGGGCTGTCG
FOXE3_2	GAGCCAGGGCGGGAGCCAGAGGAG	TGCGAGTAGAGTGGCGGGGAGGCG
FOXE3_3	GCTCCCCTTCCCCTACGCGCCCTA	TCCCCAGGGATGGGGGACGGAGAA
