# Supplementary material for: FOXE3 contributes to Peters anomaly through transcriptional regulation of an autophagy-associated protein termed DNAJB1
Source: Nat Commun. 2016 Mar 24;7:10953. doi: 10.1038/ncomms10953 (PMC4820811; doi:10.1038/ncomms10953)
Supplement: Supplementary Data 4 — The list of primers used in the ChIP analysis [file ncomms10953-s5.xlsx]

## Sheet: Primer Seq for ChIP analysis
Primer	Forward	Reverse
DNAJB1_1	ACAAGGTAACAGAATCTCACCAG	CTGATGTGCTTATCGCCCTA
DNAJB1_2	TCACCTAGGGCGATAAGCAC	TATACCCACCCACAGCCACT
DNAJB1_3	CTCCCTCACCGCCTAAGTCT	CGAGGGAGTCTTGCACAAAT
DNAJB1_4	GCAGAGACCCCCAAGAAAA	ACCCCACTTTCTGGTCCTGT
DNAJB1_5	CGCCGGACGGGTATATAGAG	TGTTCTTGTCCGGGTGGTAG
DNAJB1_6	CTTCTGGGCTTGATCTGGAG	CTGGCAACATCACCAAGAGA
DNAJB1_7	CTTGCTCTCCCCTGACAGAC	CAGATGGCTGAACAGCAGAC
DNAJB1_8	TTTCAGGCCTAAAGGGGAGT	GGTGTCAAAGGGATTTCTGC
